# Supplementary material for: Targeting SREBP-dependent lipogenesis potentiates the anti-tumor activity of docetaxel by increasing membrane permeability and intracellular drug accumulation
Source: Oncogene. 2025 Oct 4;44(45):4405–12. doi: 10.1038/s41388-025-03588-6 (PMC12583198; doi:10.1038/s41388-025-03588-6)
Supplement: Supplementary file 2 — Supplementary Tables 1–4 [file 41388_2025_3588_MOESM2_ESM.xlsx]

## Sheet: Table S1
Supplementary Table 1: Nomenclature of detectable lipid classes
Lipid Name	Abbreviations
Acyl carnitine	AcCa
Cardiolipin	CL
Ceramides	Cer
Ceramides phosphate	CerP
Cholesteryl Ester	ChE
Coenzyme Q10	Co
Diglyceride	DG
Dimethylphosphatidylethanolamine	dMePE
Fatty acid	FA
Lysodimethylphosphatidylethanolamine	LdMePE
Lysophosphatidylcholine	LPC
Lysophosphatidylethanolamine	LPE
Lysophosphatidylglycerol	LPG
Lysophosphatidylinositol	LPI
Lysophosphatidylserine	LPS
Lysosphingomyelin	LSM
Monoetherphosphatidylcholin	MePC
Monogalactosylmonoacylglycerol	MGMG
Monoglyceride	MG
(O-acyl)-1-hydroxy fatty acid	OAHFA
Phosphatidic acid	PA
Platelet-activating factor	PAF
Phosphatidylcholine	PC
Phosphatidylethanol	PEt
Phosphatidylethanolamine	PE
Phosphatidylglycerol	PG
Phosphatidylinositol	PI
Phosphatidylinositol monophosphate	PIP
Phosphatidylserine	PS
Simple Glc series 1	CerG1
Simple Glc series 2	CerG2
Simple Glc series 3	CerG3
Sphingomyelin	SM
Sphingosine	So
Triglyceride	TG
Wax esters	WE

## Sheet: Table S2
Supplementary Table 2: Results of lipidomics in Docetaxel-treated C4-2 and PC3 cells in the absence or presence of FGH10019
Lipid ion	Class	FA1	FA2	FA3	FA4	C4-2.Docetaxel.1	C4-2.Docetaxel.2	C4-2.Docetaxel.3	C4-2.Docetaxel+FGH.1	C4-2.Docetaxel+FGH.2	C4-2.Docetaxel+FGH.3	PC3.Docetaxel.1	PC3.Docetaxel.2	PC3.Docetaxel.3	PC3.Docetaxel+FGH.1	PC3.Docetaxel+FGH.2	PC3.Docetaxel+FGH.3
AcCa(12:3)+H	AcCa	(12:3)				3.64628e+08	2.37309e+08	3.68868e+08	4.74179e+08	3.32152e+08	1.82745e+08	4.51538e+08	5.1803e+08	5.53446e+08	3.56953e+08	5.28612e+08	2.80688e+08
AcCa(14:0)+H	AcCa	(14:0)				4.91523e+08	5.88125e+08	5.41702e+08	6.46593e+08	7.61612e+08	5.68793e+08	6.71113e+08	7.03131e+08	7.66906e+08	7.852e+08	7.49517e+08	7.55641e+08
AcCa(15:0)+H	AcCa	(15:0)				5.55419e+06	1.19588e+07	1.271e+07	5.81819e+07	1.63523e+07	1.05798e+07	1.57446e+07	3.86401e+07	1.39113e+07	3.75561e+07	1.6565e+07	1.82874e+07
AcCa(16:0)+H	AcCa	(16:0)				5.84722e+08	7.23201e+08	6.13594e+08	1.44788e+09	1.69765e+09	1.09155e+09	3.09814e+08	9.48537e+08	1.95375e+08	8.40501e+08	2.40104e+08	8.78167e+08
AcCa(16:1)+H	AcCa	(16:1)				6.98954e+07	1.1378e+08	9.15955e+07	3.09857e+08	3.94925e+08	2.25528e+08	1.95041e+07	3.32519e+07	1.35384e+07	1.16878e+07	2.66964e+07	1.57039e+07
AcCa(17:0)+H	AcCa	(17:0)				3.31958e+06	2.23531e+06	36811.9	1.06194e+07	3.9158e+06	8.78415e+06	3.38717e+06	3.91232e+06	990052	72559	6.07874e+06	1.80125e+06
AcCa(18:0)+H	AcCa	(18:0)				6.68991e+07	7.76407e+07	7.87147e+07	1.63635e+08	2.27885e+08	1.71512e+08	3.55105e+07	4.52358e+08	4.49938e+08	4.09786e+08	3.57784e+08	3.20768e+08
AcCa(18:1)+H	AcCa	(18:1)				2.01841e+08	2.01461e+08	1.55111e+08	6.06081e+08	8.54803e+08	4.15556e+08	8.38257e+07	8.6743e+07	6.68847e+07	2.17925e+06	6.42516e+07	5.63306e+07
AcCa(20:1)+H	AcCa	(20:1)				7.02232e+07	6.78484e+07	5.67801e+07	8.88208e+07	8.25214e+07	1.03944e+08	3.09376e+07	4.03095e+07	4.65565e+07	4.61994e+07	2.22571e+07	2.91615e+07
AcCa(20:2)+H	AcCa	(20:2)				1.91716e+08	2.85952e+08	2.13298e+08	2.78876e+08	2.57741e+08	2.83739e+08	1.79645e+08	3.20559e+08	2.1171e+08	1.5023e+08	2.33719e+08	2.77691e+08
AcCa(20:3)+H	AcCa	(20:3)				2.38986e+06	8.98597e+08	1.65295e+06	9.64361e+08	9.63962e+08	9.79878e+08	9.75598e+08	1.0925e+09	1.0726e+09	1.03068e+09	1.41663e+09	9.62808e+08
AcCa(20:4)+H	AcCa	(20:4)				4.91106e+08	4.91008e+08	4.46488e+08	5.05348e+08	5.12778e+08	3.80071e+08	5.17197e+08	4.438e+08	4.55696e+08	4.17489e+08	5.32127e+08	5.02945e+08
AcCa(20:5)+H	AcCa	(20:5)				1.63561e+07	1.78002e+07	1.98675e+07	605267	1.91435e+06	38929.1	2.14867e+07	1.46156e+07	1.32128e+07	1.53426e+07	2.0051e+07	1.47078e+07
AcCa(9:0)+H	AcCa	(9:0)				1.41018e+07	3.80159e+06	1.25915e+07	1.98929e+07	2.93328e+07	1.20926e+07	7.9025e+06	4.73267e+06	2.37244e+06	2.89125e+06	4.35767e+06	3.67325e+06
CL(14:0/16:0/18:1/16:0)-H	CL	(14:0)	(16:0)	(18:1)	(16:0)	0	51983.1	80155.5	0	31708.7	926.686	1.35962e+06	1.36809e+06	1.68654e+06	175677	1.10445e+06	264672
CL(14:0/18:1/18:1/16:0)-H	CL	(14:0)	(18:1)	(18:1)	(16:0)	1.86039e+06	1.84762e+06	2.28228e+06	191656	1.84127e+06	989896	2.87984e+06	3.5367e+06	2.16113e+06	1.24801e+06	1.27257e+06	1.04004e+06
CL(14:0/16:1/18:1/18:1)-H	CL	(14:0)	(16:1)	(18:1)	(18:1)	822182	1.95254e+06	1.85698e+06	0	647250	2782.91	1.43255e+06	978222	978510	415477	562407	379118
CL(18:1/16:1/16:1/16:1)-H	CL	(18:1)	(16:1)	(16:1)	(16:1)	740.596	123947	817.021	0	0	0	925987	801227	1.62014e+06	544955	794712	549645
CL(18:1/16:0/16:0/18:1)-2H	CL	(18:1)	(16:0)	(16:0)	(18:1)	651233	163964	411074	0	84654.4	1406.87	1.15398e+06	1.57742e+06	1.34876e+06	908274	1.45011e+06	495212
CL(14:0/18:1/18:1/18:1)-2H	CL	(14:0)	(18:1)	(18:1)	(18:1)	147701	278562	77645.3	557.446	977838	215789	29311.4	31989.5	50827.9	615.29	651.881	30486.7
CL(18:1/16:0/18:1/18:1)-2H	CL	(18:1)	(16:0)	(18:1)	(18:1)	974836	186531	31843.8	670.682	71895.8	2.35843e+06	64691.8	115446	112530	97413.5	2857.8	175343
CL(18:1/16:1/18:1/18:1)-2H	CL	(18:1)	(16:1)	(18:1)	(18:1)	1.65643e+06	1.38934e+06	967644	0	3931.37	1.13294e+06	352019	469729	172034	99839.4	584.08	189827
CL(70:5)-2H	CL	(70:5)				0	2595.84	6573.72	0	0	1117.59	892908	1.09562e+06	1.0957e+06	425701	808127	698894
CL(18:1/18:1/18:1/18:1)-2H	CL	(18:1)	(18:1)	(18:1)	(18:1)	458465	1.32166e+06	1.65186e+06	1.99525e+06	3.23251e+06	2.77257e+06	216829	295941	105261	268209	102180	38844.5
CL(18:2/18:1/18:1/18:2)-2H	CL	(18:2)	(18:1)	(18:1)	(18:2)	1356.24	43720.8	44450.9	128612	1047.33	411.073	1.02762e+06	1.57145e+06	1.15934e+06	1.15923e+06	1.09204e+06	1.03612e+06
Cer(d16:1)-H	Cer	(d16:1)				1.14724e+07	1.53139e+07	1.40267e+07	1.55826e+07	1.5766e+07	1.19891e+07	7.45903e+06	6.51621e+06	2.18876e+06	5.06574e+06	7.40428e+06	7.50053e+06
Cer(d18:1)-H	Cer	(d18:1)				9.98628e+07	9.28389e+07	8.42887e+07	6.23791e+07	9.00038e+07	8.22461e+07	3.92024e+06	1.01459e+07	1.09458e+07	1.15471e+07	1.48776e+07	2.67573e+07
Cer(d18:1+hO)-H	Cer	(d18:1+hO)				1.35419e+06	395132	3.57287e+06	1.86502e+06	417271	4.67679e+06	0	455776	99932.3	484385	212262	66526.6
Cer(d16:0/16:0)+H	Cer	(d16:0)	(16:0)			0	0	0	229397	0	0	1.64678e+07	1.16079e+07	1.24722e+07	17919.1	2.05254e+07	1.55647e+07
Cer(d16:0/16:0)+HCOO	Cer	(d16:0)	(16:0)			0	0	4264.48	353784	1368.17	0	1.04681e+07	9.12311e+06	9.19052e+06	8.44257e+06	1.09964e+07	1.03105e+07
Cer(d16:0/16:0)+CH3COO	Cer	(d16:0)	(16:0)			0	0	0	0	0	0	215427	1168.15	663391	1.1972e+06	2.14725e+06	1.55586e+06
Cer(d18:0+pO/14:0)+H-H2O	Cer	(d18:0+pO)	(14:0)			1.39184e+06	6.09918e+07	5.96283e+07	3.95083e+07	4.46146e+07	4.25557e+07	4.88296e+07	4.58674e+07	5.08035e+07	4.01196e+07	3.44776e+07	3.92853e+07
Cer(d18:1/14:0)+HCOO	Cer	(d18:1)	(14:0)			2.7734e+07	2.99152e+07	3.10472e+07	1.80267e+07	2.43765e+07	1.89381e+07	2.75469e+07	2.32173e+07	2.40722e+07	1.79911e+07	1.79029e+07	1.8409e+07
Cer(d18:1/14:0)+H	Cer	(d18:1)	(14:0)			1.28333e+06	4.53037e+06	4.50996e+07	0	0	0	4.73606e+07	4.53755e+07	65550.5	3.9293e+07	3.4455e+07	3.99265e+07
Cer(d18:2/14:0)+HCOO	Cer	(d18:2)	(14:0)			6.4751e+06	5.92431e+06	6.26431e+06	6297.31	4.05565e+06	3.6638e+06	0	0	0	3068.27	109864	96391
Cer(d14:0/19:0)+HCOO	Cer	(d14:0)	(19:0)			0	0	0	0	0	0	13459.3	499763	4978.03	7037.55	2.15435e+06	1.6297e+06
Cer(d17:0+pO/16:0)+H-H2O	Cer	(d17:0+pO)	(16:0)			2.29501e+07	2.18389e+07	2.15956e+07	3.00829e+07	53412	2.48028e+07	2.16436e+07	2.15971e+07	2.36171e+07	2.44475e+07	1.86177e+07	2.03464e+07
Cer(d17:1/16:0)+HCOO	Cer	(d17:1)	(16:0)			1.07752e+07	1.07918e+07	1.18251e+07	1.80601e+07	2.05533e+07	1.44548e+07	1.64263e+07	1.44212e+07	1.33074e+07	1.21933e+07	1.20308e+07	1.48623e+07
Cer(d17:1/16:0)+H	Cer	(d17:1)	(16:0)			0	711821	9.35981e+06	0	0	0	2.1296e+07	2.15796e+07	25546	2.08714e+07	1.85924e+07	2.04902e+07
Cer(d18:0/16:0)-H	Cer	(d18:0)	(16:0)			0	0	0	0	0	0	505626	0	0	612043	975281	1.1814e+06
Cer(d18:0/16:0)+HCOO	Cer	(d18:0)	(16:0)			1.314e+07	1.18029e+07	1.35164e+07	1.56566e+07	2.19179e+07	1.86805e+07	1.21157e+08	1.03329e+08	1.03478e+08	6.89731e+07	1.13282e+08	7.63848e+07
Cer(d18:0/16:0)+H	Cer	(d18:0)	(16:0)			1.94168e+07	1.78671e+07	2.45876e+07	43383.9	2.63291e+07	2.35407e+07	2.00404e+08	1.71428e+08	1.82677e+08	1.86413e+08	7.93826e+07	2.13539e+08
Cer(d18:0+pO/16:0)+H-H2O	Cer	(d18:0+pO)	(16:0)			1.2838e+09	1.27121e+09	1.29362e+09	9.40007e+08	1.10392e+09	1.11706e+09	6.22513e+08	5.42751e+08	5.24184e+08	4.52211e+08	4.52553e+08	4.41597e+08
Cer(d18:0+pO/16:0)+H-2H2O	Cer	(d18:0+pO)	(16:0)			1.085e+08	9.83818e+07	1.08618e+08	8.86401e+07	2.11825e+06	9.20889e+07	4.49493e+07	5.20117e+07	4.29079e+07	3.78678e+07	614839	4.21357e+07
Cer(d34:0+pO)+H-H2O	Cer	(d34:0+pO)				2.55082e+07	75326.7	4.6168e+07	0	0	1.05696e+06	4.00355e+07	3.51099e+07	1.28957e+07	4.21698e+07	4.42622e+07	4.91115e+07
Cer(d18:1/16:0)+H	Cer	(d18:1)	(16:0)			9.7115e+08	1.24898e+09	1.29512e+09	236603	4.83996e+06	9.37732e+07	6.20109e+08	5.41473e+08	5.18646e+08	4.5298e+08	616493	4.42002e+08
Cer(d18:1/16:0)-H	Cer	(d18:1)	(16:0)			955512	6.79862e+06	21449.6	5.43212e+06	428555	6.22621e+06	3.09446e+06	2.12629e+06	3.0417e+06	1.25164e+06	2.28639e+06	1.60041e+06
Cer(d18:1/16:0)+HCOO	Cer	(d18:1)	(16:0)			6.57353e+08	6.32158e+08	7.03504e+08	5.39651e+08	626900872	6.50571e+08	2.98983e+08	2.32533e+08	2.40848e+08	1.71518e+08	2.85142e+06	1.89638e+08
Cer(d18:1/16:0)+H-H2O	Cer	(d18:1)	(16:0)			5.01997e+07	9.20346e+07	1.41969e+06	0	914545	1.74207e+06	2.76166e+07	4.36401e+07	2.91548e+07	3.83974e+07	3.48981e+07	3.94665e+07
Cer(d18:1/16:0)+CH3COO	Cer	(d18:1)	(16:0)			0	0	0	0	0	0	1.9999e+06	1.47815e+06	1.65081e+06	72245.2	6872.54	2.23841e+06
Cer(d18:1+hO/16:0)+H-H2O	Cer	(d18:1+hO)	(16:0)			1.64339e+08	1.36423e+08	1.25707e+08	1.33977e+08	1.59183e+08	1.42517e+08	2.17003e+07	1.41136e+07	1.57723e+07	1.68256e+07	724711	1.01636e+07
Cer(d18:1+hO/16:0)+HCOO	Cer	(d18:1+hO)	(16:0)			195317	251216	371615	0	2787.55	2.3072e+06	136063	225743	284015	228572	0	0
Cer(d16:0+pO/18:1)+HCOO	Cer	(d16:0+pO)	(18:1)			0	0	0	1.15817e+06	0	0	0	0	0	0	0	0
Cer(d18:2/16:0)+HCOO	Cer	(d18:2)	(16:0)			6.69743e+07	4.17394e+07	6.31667e+07	5.69398e+07	6.5812e+07	5.77306e+07	1.07393e+07	8.30336e+06	8.94176e+06	8.22505e+06	1.18337e+07	8.50316e+06
Cer(d18:2/16:0)+H	Cer	(d18:2)	(16:0)			1.39663e+08	1.36084e+08	1.69439e+08	5.52545e+06	1.16749e+08	1.01168e+08	4.85321e+06	1.5786e+07	2.31364e+06	816278	1.41652e+07	640031
Cer(d18:1+hO/16:1)+H-H2O	Cer	(d18:1+hO)	(16:1)			1.03122e+08	9.58142e+07	1.06506e+08	1.82662e+08	1.42078e+08	1.64225e+08	9.63286e+07	1.65661e+08	2.15037e+08	4.35948e+08	4.15461e+08	1.55726e+08
Cer(d18:2/16:1)+H	Cer	(d18:2)	(16:1)			1.00992e+08	9.62514e+07	1.11712e+08	1.77605e+08	1.32639e+08	1.63701e+08	9.81855e+07	1.62513e+08	2.06817e+08	4.43887e+08	4.14788e+08	1.49753e+08
Cer(d18:0/17:0)+H	Cer	(d18:0)	(17:0)			0	0	0	0	0	0	3.38597e+06	4.02516e+06	1.67922e+06	1.12879e+07	6.15181e+06	1.06182e+07
Cer(d18:0/17:0)+HCOO	Cer	(d18:0)	(17:0)			0	0	0	0	0	0	3.84472e+06	2.68315e+06	2.26704e+06	3.79314e+06	4.22811e+06	4.46419e+06
Cer(d18:1/17:0)+HCOO	Cer	(d18:1)	(17:0)			208491	165450	1.03524e+06	7792.02	32325.1	1.82621e+06	5.2692e+06	4.32752e+06	3.63423e+06	5.63484e+06	6.5716e+06	5.0452e+06
Cer(d18:0/18:0)+H	Cer	(d18:0)	(18:0)			477662	454156	0	408835	2.4686e+06	971747	3.6668e+07	2.28344e+07	3.3915e+07	3.12457e+07	4.36436e+07	4.07881e+07
Cer(d18:0/18:0)+HCOO	Cer	(d18:0)	(18:0)			157123	20238.6	428524	618407	31681.8	456227	1.87307e+07	1.43498e+07	1.57329e+07	2.29018e+07	2.36008e+07	2.0685e+07
Cer(d18:0+pO/18:0)+H-H2O	Cer	(d18:0+pO)	(18:0)			1.02755e+08	516901	1.35367e+08	7.28525e+07	9.60608e+07	1.10688e+08	8.0846e+07	6.91533e+07	6.16079e+07	5.85695e+07	6.04241e+07	5.69203e+07
Cer(d18:1/18:0)+HCOO	Cer	(d18:1)	(18:0)			4.49717e+07	5.08798e+07	5.90032e+07	3.779e+07	5.86026e+07	5.08131e+07	3.39414e+07	2.91159e+07	2.94116e+07	2.50823e+07	2.43514e+07	2.32217e+07
Cer(d18:1+hO/18:0)+H-H2O	Cer	(d18:1+hO)	(18:0)			2.10919e+07	2.29991e+07	858635	1.75255e+07	1.30949e+06	1.99703e+07	0	0	0	0	0	0
Cer(d18:2/18:0)+HCOO	Cer	(d18:2)	(18:0)			295441	1.11455e+07	717831	29390	1.22957e+07	1.001e+07	2.6847e+06	140521	2.37617e+06	1.90234e+06	1.53236e+06	114730
Cer(d18:2/18:0)+H	Cer	(d18:2)	(18:0)			8.69369e+06	2.26546e+07	2.62327e+07	0	0	653318	0	0	0	32682.9	527855	0
Cer(d37:0)+HCOO	Cer	(d37:0)				0	0	0	0	0	0	276171	280545	0	737206	1.87119e+06	779449
Cer(d18:1/19:0)+HCOO	Cer	(d18:1)	(19:0)			1.7867e+06	1.52641e+06	2.30876e+06	2.09635e+06	3.23214e+06	2.17347e+06	1.57203e+06	772608	851037	2.55234e+06	9978.15	24803.9
Cer(d18:0/20:0)+HCOO	Cer	(d18:0)	(20:0)			275182	539918	11398	41700.1	2.19271e+06	681762	2.11291e+07	1.23739e+07	1.73604e+07	1.48686e+07	1.88838e+07	2.48834e+07
Cer(d18:0/20:0)+H	Cer	(d18:0)	(20:0)			32934.5	888328	2.23912e+06	0	23452.6	18923.3	2.80565e+07	1.27745e+07	2.30052e+07	2.81449e+07	2.60046e+07	2.94478e+07
Cer(d18:0+pO/20:0)+H-H2O	Cer	(d18:0+pO)	(20:0)			1.14485e+08	1.21951e+08	1.4e+08	9.82215e+07	1.20712e+08	9.96474e+07	6.20693e+07	4.00998e+07	3.65612e+07	3.95891e+07	4.65729e+07	3.53972e+07
Cer(d18:1/20:0)-H	Cer	(d18:1)	(20:0)			850159	567650	514979	0	835113	495961	0	0	0	66021.2	0	0
Cer(d18:1/20:0)+HCOO	Cer	(d18:1)	(20:0)			436595	5.34959e+07	7.77713e+07	3.82221e+07	5.98462e+07	5.57313e+07	3.46031e+07	2.66271e+07	3.23172e+07	2.56653e+07	2.86293e+07	2.14094e+07
Cer(d18:1/20:0)+H	Cer	(d18:1)	(20:0)			1.65931e+07	6.86897e+07	6.50432e+07	0	0	1.06987e+07	6.6587e+07	4.45175e+07	4.83586e+07	3.61838e+07	4.71305e+07	3.80978e+07
Cer(d18:1+hO/20:0)+H-H2O	Cer	(d18:1+hO)	(20:0)			4.92089e+07	4.63893e+07	4.69538e+07	2.7118e+07	4.38783e+07	4.28353e+07	836859	644787	0	16636.8	1.73794e+06	5006.67
Cer(d18:2/20:0)+HCOO	Cer	(d18:2)	(20:0)			1.57857e+07	1.98727e+07	2.5533e+07	1.80335e+07	1.29106e+06	2.33839e+07	294542	2.29858e+06	216479	1.87054e+06	6466.78	111429
Cer(d38:5+pO)-H	Cer	(d38:5+pO)				4.26645e+06	4.70902e+06	4.2453e+06	5.27121e+06	5.01742e+06	4.9399e+06	3.25448e+06	3.90629e+06	4.33995e+06	2.68079e+06	4.54331e+06	4.04118e+06
Cer(d39:0+pO+O)+CH3COO	Cer	(d39:0+pO+O)				28419.2	326485	5049.41	1.90796e+06	2.73924e+06	1.5089e+06	2153.63	917.868	0	0	0	0
Cer(d17:1/22:0)+HCOO	Cer	(d17:1)	(22:0)			3.88873e+06	45677.3	33336.3	0	1.14096e+06	3.6613e+06	1.54601e+07	1.26334e+07	1.10529e+07	1.02267e+07	1.12881e+07	1.04717e+07
Cer(d14:0/25:2)+HCOO	Cer	(d14:0)	(25:2)			0	0	0	0	0	0	2.13259e+06	1.62894e+06	1.79592e+06	1.06224e+06	1.35849e+06	1.87115e+06
Cer(d18:0/22:0)+H	Cer	(d18:0)	(22:0)			3.46979e+06	3.68848e+06	3.09706e+06	0	9.23052e+06	4.28291e+06	1.30043e+08	8.20046e+07	6.66179e+07	3.27074e+07	5.85102e+07	5.53362e+07
Cer(d18:0/22:0)+HCOO	Cer	(d18:0)	(22:0)			1.11509e+06	867082	1.28747e+06	90025.9	1.00448e+07	1.26596e+06	8.24543e+07	6.30653e+07	4.62055e+07	6.47107e+07	6.84252e+07	8.00433e+07
Cer(d18:0+pO/22:0)+H-H2O	Cer	(d18:0+pO)	(22:0)			3.49713e+08	3.7855e+08	3.53295e+08	1.21947e+06	4.80011e+08	3.79663e+08	4.31687e+08	3.55203e+08	3.57364e+08	2.32598e+08	2.50347e+08	2.41467e+08
Cer(d18:0+pO/22:0)+H-2H2O	Cer	(d18:0+pO)	(22:0)			3.02376e+07	3.01723e+07	2.90484e+07	0	3.34748e+07	2.37496e+07	2.78179e+07	1.79387e+07	1.25622e+07	1.48587e+07	1.93626e+07	1.792e+07
Cer(d18:1/22:0)-H	Cer	(d18:1)	(22:0)			2.77134e+06	2.43541e+06	2.61689e+06	26712.2	2.90393e+06	2.37305e+06	2.78991e+06	17532.1	2.57994e+06	6440.22	1.96614e+06	2.0595e+06
Cer(d18:1/22:0)+H	Cer	(d18:1)	(22:0)			2.16088e+08	2.23251e+08	3.09197e+08	2.07433e+06	1.9086e+06	2.31961e+06	1.9098e+07	3.412e+08	3.35041e+08	1.71134e+07	2.41873e+08	1.69916e+07
Cer(d18:1/22:0)+H-H2O	Cer	(d18:1)	(22:0)			0	0	0	0	0	0	2.09278e+07	6.1584e+06	1.67483e+07	1.57063e+06	3.48813e+06	9.30028e+06
Cer(d18:1/22:0)+HCOO	Cer	(d18:1)	(22:0)			1.88134e+08	1.59944e+08	2.11003e+08	1.86115e+06	2.85163e+06	1.56069e+06	9.07624e+06	1.96487e+08	1.85005e+08	1.36173e+08	1.41149e+08	1.41772e+08
Cer(d18:0+pO/22:1)+H-H2O	Cer	(d18:0+pO)	(22:1)			5.647e+07	5.80736e+07	201327	4.01873e+07	5.05039e+07	4.09491e+07	9.30836e+07	3.57349e+07	6.51745e+07	6.23736e+07	2.8728e+07	2.21522e+07
Cer(d18:1/22:1)+HCOO	Cer	(d18:1)	(22:1)			2.81986e+07	3.36095e+07	3.01859e+07	1.31319e+07	191452	2.49349e+07	4.38802e+07	3.33788e+07	3.14394e+07	3.37234e+07	3.42988e+07	3.03835e+07
Cer(d18:1/22:1)+H	Cer	(d18:1)	(22:1)			5.07505e+07	5.97543e+07	202732	0	8.5514e+07	3.80963e+07	9.30835e+07	6.72205e+07	6.55955e+07	6.24829e+07	5.47478e+07	4.95324e+07
Cer(d16:1+hO/24:1)+HCOO	Cer	(d16:1+hO)	(24:1)			2.58224e+06	2.83e+06	3.43858e+06	1.56006e+06	2.05697e+06	1.43312e+06	2381.93	1.50881e+06	1.70224e+06	2.28669e+06	4017.65	5399.7
Cer(d40:4+pO)-H	Cer	(d40:4+pO)				3.20885e+06	4.17466e+06	5.41683e+06	2.95612e+06	38554.5	3.00381e+06	7.0155e+06	8.06515e+06	1.00009e+07	6.20416e+06	9.33581e+06	6.85269e+06
Cer(d18:0+pO/23:0)+H-H2O	Cer	(d18:0+pO)	(23:0)			7.597e+07	7.36684e+07	8.91725e+07	7.89898e+07	1.15455e+08	1.02326e+08	1.04085e+08	9.04743e+07	8.17708e+07	7.4828e+07	8.13641e+07	7.39002e+07
Cer(d41:0+pO+O)+CH3COO	Cer	(d41:0+pO+O)				0	23281.7	34134.9	6.25174e+06	48750	2565.63	0	0	0	0	0	0
Cer(d18:1/23:0)-H	Cer	(d18:1)	(23:0)			654790	104256	79687	0	0	0	36849.6	46400.3	0	203585	29006.2	57948.6
Cer(d18:1/23:0)+HCOO	Cer	(d18:1)	(23:0)			3.45621e+07	3.83562e+07	4.86181e+07	293130	6.3561e+07	5.65818e+07	5.71409e+07	5.07903e+07	5.04505e+07	5.27778e+07	4.38029e+07	4.67217e+07
Cer(d18:1/23:0)+H	Cer	(d18:1)	(23:0)			7.39928e+07	7.43559e+07	9.16951e+07	7.95212e+07	1.11213e+08	1.03226e+08	1.13599e+08	8.9265e+07	9.01464e+07	8.27557e+07	8.69584e+07	7.51774e+07
Cer(d18:1+hO/23:0)+H-H2O	Cer	(d18:1+hO)	(23:0)			1.8165e+07	8.85005e+06	1.87778e+07	127270	2.1377e+07	2.41592e+07	7.99932e+06	4.9097e+06	68763	2.81168e+07	9.53818e+06	4.18896e+06
Cer(d18:0+pO/23:1)+H-H2O	Cer	(d18:0+pO)	(23:1)			9.93642e+06	71605.3	205715	0	1.78575e+07	173240	6.81134e+07	4.3242e+07	3.6745e+07	4.87475e+07	4.53422e+07	3.98706e+07
Cer(d18:1/23:1)+HCOO	Cer	(d18:1)	(23:1)			5.61028e+06	38619.5	3.57975e+06	0	106698	4.29985e+06	4.05333e+07	2.34798e+07	3.60735e+07	2.14072e+07	2.59785e+07	2.26257e+07
Cer(d18:1/23:1)+H	Cer	(d18:1)	(23:1)			5.20781e+06	71605.3	198162	0	7.72594e+06	182161	6.84317e+07	4.5706e+07	4.05249e+07	4.87475e+07	4.45696e+07	3.965e+07
Cer(d18:0/24:0)-H	Cer	(d18:0)	(24:0)			95560.9	0	1533.09	0	177014	2256.46	1.46668e+06	759628	830589	295353	1.04282e+06	1.12293e+06
Cer(d18:0/24:0)+HCOO	Cer	(d18:0)	(24:0)			2.36593e+06	2.61907e+06	3.80457e+06	35704.5	3.20336e+07	1.45052e+07	1.03357e+08	6.23863e+07	6.84609e+07	6.94525e+07	7.32127e+07	8.90112e+07
Cer(d18:0/24:0)+H	Cer	(d18:0)	(24:0)			3.89113e+06	3.43073e+06	5.85808e+06	617217	4.7586e+07	1.95685e+07	1.43412e+08	1.66639e+08	1.64113e+08	1.44006e+08	1.79008e+08	1.39224e+08
Cer(d18:0+pO/24:0)+H-H2O	Cer	(d18:0+pO)	(24:0)			4.79133e+08	2.1405e+06	5.41994e+08	1.38404e+07	1.36856e+07	5.38358e+08	1.01697e+09	8.08873e+08	7.45229e+08	5.95834e+08	6.3925e+08	5.93982e+08
Cer(d18:0+pO/24:0)+H-2H2O	Cer	(d18:0+pO)	(24:0)			3.485e+07	90606.7	3.11707e+07	13030.2	2.62501e+07	3.66359e+07	6.57158e+07	6.0455e+07	6.03494e+07	4.12677e+07	4.48869e+07	3.97172e+07
Cer(d18:0+pO/24:0+O)+HCOO	Cer	(d18:0+pO)	(24:0+O)			6.29474e+06	8.92497e+06	6.84475e+06	0	7.53809e+06	5.91351e+06	1.1782e+06	265900	797709	1.69405e+06	389787	202685
Cer(d18:1/24:0)-H	Cer	(d18:1)	(24:0)			2.87921e+06	2.43973e+06	3.42179e+06	2.91734e+06	15834.2	7321.76	6.71771e+06	4.78163e+06	119447	3.23778e+06	3.30365e+06	3.53383e+06
Cer(d18:1/24:0)+HCOO	Cer	(d18:1)	(24:0)			2.20231e+08	2.11661e+08	2.74872e+08	9.43533e+06	1.00039e+07	2.68428e+08	7.25453e+07	5.82984e+07	6.74888e+07	5.69008e+07	2.97809e+08	6.23651e+07
Cer(d18:1/24:0)+H	Cer	(d18:1)	(24:0)			4.75129e+08	2.26566e+06	5.30577e+08	4.58464e+08	7.42708e+08	5.6044e+08	1.16454e+08	2.89588e+07	7.85046e+08	5.81204e+08	6.26296e+08	3.61466e+07
Cer(d18:1/24:0)+H-H2O	Cer	(d18:1)	(24:0)			3.46897e+07	108035	3.10351e+07	53487.5	4.76433e+07	3.6759e+07	6.10538e+07	4.14536e+07	2.04975e+07	3.54303e+07	4.03739e+07	3.19428e+07
Cer(d18:1/24:0+O)-H	Cer	(d18:1)	(24:0+O)			1.13652e+06	1.18299e+06	1.43899e+06	1.05317e+06	1.60976e+06	1.19301e+06	347371	476617	313868	10538.3	4618.81	579535
Cer(d18:1/24:0+O)+HCOO	Cer	(d18:1)	(24:0+O)			7.82921e+06	5.9183e+06	6.76141e+06	1.4265e+06	189638	4.02164e+06	467133	51630.2	1.45618e+06	2.58811e+06	806447	1.73901e+06
Cer(d18:1+hO/24:0+O)+H	Cer	(d18:1+hO)	(24:0+O)			4.33683e+07	5.53043e+07	5.52391e+07	1070.21	2.22079e+07	2.36119e+07	7.48398e+06	4.53935e+06	3.13869e+06	1.11064e+07	4.89208e+06	1.33008e+06
Cer(d18:0+pO/24:1)-H	Cer	(d18:0+pO)	(24:1)			2748.75	1.22042e+06	1.45388e+06	18651.2	1.60985e+06	1.12322e+06	10206.8	648597	1689.62	3973.52	812159	912848
Cer(d18:0+pO/24:1)+H-H2O	Cer	(d18:0+pO)	(24:1)			7.33338e+08	9.3551e+08	8.26033e+08	6.37999e+08	9.85737e+08	6.17257e+08	7.55824e+08	5.64426e+08	5.0044e+08	5.37886e+08	3.9716e+08	5.01053e+08
Cer(d18:0+pO/24:1)+H-2H2O	Cer	(d18:0+pO)	(24:1)			4.81747e+07	5.47951e+07	4.76956e+07	3.81097e+07	6.60397e+07	3.46626e+07	4.87477e+07	3.86303e+07	4.27527e+07	3.64919e+07	2.70372e+07	2.93221e+07
Cer(d18:1/24:1)-H	Cer	(d18:1)	(24:1)			5.5384e+06	4.69504e+06	4.85743e+06	4.11605e+06	6.25699e+06	5.17393e+06	5.29511e+06	676118	3.8741e+06	2.17009e+06	3.28443e+06	1.7425e+06
Cer(d18:1/24:1)+HCOO	Cer	(d18:1)	(24:1)			3.5347e+08	3.52326e+08	3.04615e+06	2.2333e+06	4.77329e+08	4.65903e+08	4.2866e+08	3.36573e+08	2.77598e+08	2.14083e+08	2.32288e+08	2.16558e+08
Cer(d18:1/24:1)+H	Cer	(d18:1)	(24:1)			7.65542e+08	7.13195e+08	1.0828e+09	8.35618e+08	6.34185e+08	8.82483e+08	8.97165e+08	7.12557e+08	6.27448e+08	5.36112e+08	5.28429e+08	5.0378e+08
Cer(d18:1/24:1)+H-H2O	Cer	(d18:1)	(24:1)			4.642e+07	4.58331e+07	4.85835e+07	5.21448e+07	4.70927e+07	4.70939e+07	4.66933e+07	4.0997e+07	4.32328e+07	3.54795e+07	3.09624e+07	3.54876e+07
Cer(d18:1+hO/24:1)+H-H2O	Cer	(d18:1+hO)	(24:1)			1.85791e+08	1.91377e+08	2.18407e+08	1.51564e+08	2.03024e+08	460421	1.36756e+08	1.13938e+08	1.01976e+08	1.30101e+08	1.11864e+08	1.11562e+08
Cer(d18:2/24:1)+HCOO	Cer	(d18:2)	(24:1)			8.66665e+07	8.6226e+07	1.02373e+08	7.40725e+07	9.97991e+07	7.87471e+07	8.0254e+07	5.17596e+07	4.64387e+07	7.54943e+07	6.66009e+07	6.15527e+07
Cer(d18:2/24:1)+H	Cer	(d18:2)	(24:1)			1.88472e+08	1.80941e+08	2.16249e+08	745657	1.9289e+08	1.57059e+08	1.51706e+08	1.1132e+08	1.58524e+07	1.19852e+08	9.58979e+07	1.01466e+08
Cer(d42:6)-H	Cer	(d42:6)				2.61938e+06	24709	2.80857e+06	3.12136e+06	2.81765e+06	3762.63	3.53234e+06	3.49427e+06	3.56717e+06	2.165e+06	2.37439e+06	3.43939e+06
Cer(d20:0/23:0)+H	Cer	(d20:0)	(23:0)			0	0	3175.61	0	5547.47	6600.81	1.1744e+07	6.6907e+06	99712.7	1.08428e+07	1.1245e+07	1.09178e+07
Cer(d18:0/25:0+O)+H-H2O	Cer	(d18:0)	(25:0+O)			40415.3	14085.2	115785	65425	0	69455.5	5.21431e+07	4.74845e+07	4.61132e+07	3.2192e+07	4.08748e+07	3.24226e+07
Cer(d18:0+pO/25:0)+H-H2O	Cer	(d18:0+pO)	(25:0)			0	0	129653	61878.4	0	0	3.36629e+07	3.51588e+07	2.21643e+07	3.92099e+07	4.77284e+07	4.03957e+07
Cer(d18:1/25:0)+H	Cer	(d18:1)	(25:0)			599112	14284.9	124862	66921.9	0	0	4.74547e+07	3.49652e+07	3.45395e+07	3.32676e+07	3.09181e+07	3.07549e+07
Cer(d20:1+hO/23:0)+H-H2O	Cer	(d20:1+hO)	(23:0)			3.48965e+06	2.56179e+06	6.59948e+06	0	0	2.98513e+06	6.62195e+07	1.58416e+07	4.20053e+07	1.62931e+07	1.99704e+07	1.7539e+07
Cer(d18:0+pO/25:1)+H-H2O	Cer	(d18:0+pO)	(25:1)			8.01258e+06	65032.5	722073	0	43386.1	9.03044e+06	7.46182e+07	6.51865e+07	6.75576e+07	1.60159e+07	1.99704e+07	1.90335e+07
Cer(d20:2/23:0)+H	Cer	(d20:2)	(23:0)			8.01258e+06	65032.5	722073	0	42717.5	9.03044e+06	2.60541e+07	1.68323e+07	6.53641e+07	1.69164e+07	2.14274e+07	2.01535e+07
Cer(d18:2/25:1)+H	Cer	(d18:2)	(25:1)			646601	0	0	0	0	502888	1.23795e+07	2.20323e+06	7.71324e+06	1.22046e+07	7.44212e+06	1.40689e+07
Cer(d20:0/24:0)+H	Cer	(d20:0)	(24:0)			7215.99	169163	0	0	0	0	4.54623e+07	4.54569e+07	3.58449e+07	3.73479e+07	4.5853e+07	4.21615e+07
Cer(d20:0/24:0)+HCOO	Cer	(d20:0)	(24:0)			1324.41	77554.4	98960.9	0	2294.73	126260	1.84604e+07	1.65538e+07	1.41138e+07	1.5627e+07	1.66905e+07	1.929e+07
Cer(d20:1/24:0)+HCOO	Cer	(d20:1)	(24:0)			824032	988304	1.18007e+06	613510	1.74629e+06	533217	5.68788e+07	4.31227e+07	4.12916e+07	2.4738e+07	2.93889e+07	2.76687e+07
Cer(d20:1/24:0)+H	Cer	(d20:1)	(24:0)			30291.9	77421.9	55448.7	0	450072	3450.31	1.81482e+08	2.77382e+07	634420	3.39445e+07	9.12712e+07	4.44244e+07
Cer(d20:1/24:0)+H-H2O	Cer	(d20:1)	(24:0)			0	0	0	0	0	0	9.47132e+06	9.09818e+06	6.62348e+06	49259	2.88203e+06	3.1836e+06
Cer(d18:0+pO/26:1)+H-H2O	Cer	(d18:0+pO)	(26:1)			327781	2.77744e+07	188996	530623	536098	178002	2.03135e+08	1.54953e+08	1.38158e+08	9.46515e+07	1.05198e+08	1.04748e+08
Cer(d20:1/24:1)+HCOO	Cer	(d20:1)	(24:1)			1.61165e+07	1.48384e+07	1.73596e+07	987748	239285	102573	9.89941e+07	7.02297e+07	7.02454e+07	4.65039e+07	5.39732e+07	5.1086e+07
Cer(d20:1/24:1)+H	Cer	(d20:1)	(24:1)			327781	2.80838e+07	188996	530623	2.70531e+07	178002	2.05312e+08	1.5493e+08	1.37041e+08	9.73179e+07	1.06591e+08	1.05129e+08
Cer(d18:0+pO/26:2)+H-H2O	Cer	(d18:0+pO)	(26:2)			3.58995e+07	125487	3.8909e+07	0	1.37739e+07	55707.2	6.29365e+07	4.23419e+07	4.63054e+07	3.65646e+07	3.85128e+07	3.82332e+07
Cer(d18:1/26:2)+HCOO	Cer	(d18:1)	(26:2)			1.78428e+07	49442.2	1.98335e+07	0	77074.5	1.33312e+07	3.40862e+07	2.25444e+07	2.46478e+07	2.15399e+07	2.14771e+07	2.07441e+07
Cer(d18:1/26:2)+H	Cer	(d18:1)	(26:2)			4.14459e+07	124949	4.04731e+07	0	2.19803e+07	61643.9	6.30038e+07	4.2137e+07	4.30625e+07	3.69468e+07	3.93892e+07	3.84653e+07
Cer(d20:1/26:1)+H	Cer	(d20:1)	(26:1)			419412	782949	171390	0	482272	1.0985e+06	1.20235e+07	1.20066e+07	8.53889e+06	5.17426e+06	7.35767e+06	5.8706e+06
CerG1(d32:0+pO)+H-H2O	CerG1	(d32:0+pO)				0	0	535152	0	0	0	5.09022e+07	4.14872e+07	2.75521e+07	1.70439e+07	1.45808e+07	1.61128e+07
CerG1(d32:1)+H	CerG1	(d32:1)				1.51757e+06	2.96939e+06	9164.98	0	0	0	4.38519e+07	4.15067e+07	2.70314e+07	1.53684e+07	1.52043e+07	1.63973e+07
CerG1(d33:0+pO+O)+NH4	CerG1	(d33:0+pO+O)				1.69418e+08	1.5397e+08	3.86756e+06	1.53668e+08	1.78483e+08	933323	1.68341e+08	1.69319e+08	1.279e+08	1.28645e+08	1.45297e+08	1.37309e+08
CerG1(d18:0/16:0)+H	CerG1	(d18:0)	(16:0)			0	0	0	1.07927e+07	20050.1	0	6.0508e+07	6.05969e+07	5.82857e+07	32046	4.31311e+07	4.67937e+07
CerG1(d18:0+pO/16:0)+H-2H2O	CerG1	(d18:0+pO)	(16:0)			10944.9	20803.3	42096.3	0	0	0	2.56832e+06	2.80017e+06	1.28293e+06	2.36049e+06	1.96882e+06	5.13059e+06
CerG1(d18:0+pO/16:0)+H-H2O	CerG1	(d18:0+pO)	(16:0)			4.20602e+08	4.43677e+08	4.54728e+08	0	371293	9.80037e+07	4.1925e+08	4.70952e+08	3.88871e+08	2.00463e+08	2.55694e+08	2.27194e+08
CerG1(d34:0+pO+O)+H-H2O	CerG1	(d34:0+pO+O)				1.66167e+08	1.49292e+08	1.85379e+08	3.31789e+07	3.00279e+07	804287	2.06891e+06	326176	7.00563e+06	1.85354e+07	5.77547e+06	2.25256e+06
CerG1(d18:1/16:0)+H-H2O	CerG1	(d18:1)	(16:0)			1.58664e+07	1.09869e+07	1.51849e+07	3.82927e+06	7.35761e+06	4.6716e+06	1.09466e+07	1.61244e+07	9.19959e+06	3.26177e+06	3.78028e+06	5.38148e+06
CerG1(d18:1/16:0)+H	CerG1	(d18:1)	(16:0)			4.57113e+08	4.57974e+08	4.54799e+08	2.72389e+08	3.04517e+08	2.833e+08	4.17865e+08	4.70365e+08	3.83769e+08	2.00937e+08	2.55624e+08	2.27526e+08
CerG1(d18:1/16:0)-H	CerG1	(d18:1)	(16:0)			2.2133e+06	471969	880750	0	0	227635	172640	431143	1.17381e+06	244777	225926	189042
CerG1(d18:1/16:0+O)+H	CerG1	(d18:1)	(16:0+O)			2.46646e+08	1.95658e+08	1.61373e+08	7.4455e+07	1.26194e+08	1.65434e+08	1.40165e+08	1.07792e+08	1.05643e+08	3.78285e+07	5.62023e+07	2.1783e+07
CerG1(d34:1+hO)+H-H2O	CerG1	(d34:1+hO)				166982	9.49254e+06	2.87734e+07	0	0	0	9.13102e+06	3.11563e+06	609444	3.15784e+06	36366.7	0
CerG1(d34:1+hO+O)+H-H2O	CerG1	(d34:1+hO+O)				2.42433e+07	2.89731e+07	3.69208e+07	0	3.58234e+06	1.08283e+07	13604	79710.5	1.12817e+06	1.51718e+06	289226	1.94114e+06
CerG1(d18:0+pO/16:1)+H-H2O	CerG1	(d18:0+pO)	(16:1)			2.09998e+06	4.76275e+06	40051.7	0	0	0	0	0	0	0	0	0
CerG1(d34:1+pO)-H	CerG1	(d34:1+pO)				5.40514e+06	6.74075e+06	3.55414e+06	138753	7.3911e+06	5.52497e+06	8.73412e+06	5.15814e+06	5.1567e+06	1.22088e+07	1.20122e+07	1.47426e+07
CerG1(d34:2)+H	CerG1	(d34:2)				2.1543e+07	1.31185e+07	4.41873e+06	0	0	4.01734e+06	3.47046e+06	0	0	0	0	0
CerG1(d35:4+pO)-H	CerG1	(d35:4+pO)				2.93808e+08	3.30498e+08	3.11266e+08	3.38201e+08	8.70902e+08	3.4419e+08	9.99041e+08	8.37172e+08	7.54762e+08	6.88157e+08	5.22447e+06	1.03107e+09
CerG1(d36:0+pO)+H-H2O	CerG1	(d36:0+pO)				0	448597	3.85772e+06	0	0	0	3.65762e+07	4.36222e+07	4.08216e+07	2.19189e+07	2.52945e+07	2.24395e+07
CerG1(d36:1)+H	CerG1	(d36:1)				0	443754	3.85772e+06	0	0	0	4.03259e+07	4.20056e+07	4.09672e+07	14173.3	2.52818e+07	2.25255e+07
CerG1(d36:2+hO)-H	CerG1	(d36:2+hO)				550068	2.84216e+06	2.3264e+06	218761	327751	486201	784586	908938	793165	3.19542e+06	3.25829e+06	3.82953e+06
CerG1(d36:2+pO)-H	CerG1	(d36:2+pO)				363808	687249	690054	202785	5.34818e+06	977746	750308	1.48966e+06	665710	6.51151e+06	2.98172e+06	2.52809e+06
CerG1(d36:3+pO)-H	CerG1	(d36:3+pO)				1.15557e+07	7.42899e+06	1.23795e+07	1.29753e+06	942040	8.80191e+06	2.52255e+06	6.53406e+06	3.21898e+06	2.19246e+06	22875.1	275746
CerG1(d36:4+pO)-H	CerG1	(d36:4+pO)				1.3273e+06	632028	1.17339e+06	168720	2.83096e+06	709604	3.54234e+07	4.35923e+07	2.2717e+07	2.39196e+07	2.40859e+07	4.78349e+07
CerG1(d18:1/20:0)+H	CerG1	(d18:1)	(20:0)			0	0	4.40607e+06	0	0	0	5.35549e+07	4.38989e+07	4.51284e+07	1.12181e+07	2.7252e+07	2.65985e+07
CerG1(d38:3+pO)-H	CerG1	(d38:3+pO)				1.55105e+06	1.45644e+06	2.55217e+06	175779	4.81961e+06	231947	1.82384e+06	1.06157e+06	2.82856e+06	1.20203e+06	1.86426e+06	1.83956e+06
CerG1(d38:6)+H	CerG1	(d38:6)				9.54247e+06	2.39007e+07	4.25065e+07	41478.9	1.96882e+07	1.75867e+07	1.87326e+07	2.29945e+07	3.31168e+07	1.76691e+07	3.47603e+07	3.48037e+07
CerG1(d39:7+hO)-H	CerG1	(d39:7+hO)				2.61103e+07	4.61084e+07	3.16204e+07	3.60794e+07	6.54324e+07	4.42991e+07	6.82408e+07	4.66598e+07	3.07809e+07	8.98313e+07	7.4448e+07	9.18959e+07
CerG1(d18:0/22:0)+H	CerG1	(d18:0)	(22:0)			622658	0	1.12619e+06	2.8872e+06	882075	0	2.94915e+07	3.02025e+07	1.45997e+07	1.98774e+07	2.79391e+07	2.70501e+07
CerG1(d18:0+pO/22:0)+H-H2O	CerG1	(d18:0+pO)	(22:0)			1.11065e+08	1.52123e+08	1.40651e+08	336779	951590	375888	3.79067e+08	3.32975e+08	2.86315e+08	1.7463e+08	2.1272e+08	1.86561e+08
CerG1(d18:1/22:0)+H	CerG1	(d18:1)	(22:0)			785498	495881	828646	759611	5.64629e+07	326954	3.75154e+08	3.2037e+08	2.67584e+08	1.37261e+08	2.29088e+08	1.50296e+08
CerG1(d18:1/22:0)-H	CerG1	(d18:1)	(22:0)			63933.8	49875.5	384769	0	0	41736.4	1.90592e+06	1.29394e+06	1.73289e+06	1.50902e+06	1.57348e+06	915815
CerG1(d18:1/22:1)+H	CerG1	(d18:1)	(22:1)			1.3391e+07	92697.2	9.12831e+06	0	114124	9.20786e+06	5.24093e+07	4.16329e+07	3.58592e+07	2.26631e+07	2.64284e+07	2.75875e+07
CerG1(d18:0+pO/23:0)+H-H2O	CerG1	(d18:0+pO)	(23:0)			1.73867e+07	2.04512e+07	2.09773e+07	179682	79224.7	1.84517e+07	7.75278e+07	5.53281e+07	5.77207e+07	4.0188e+07	5.44162e+07	4.6098e+07
CerG1(d18:1/23:0)+H	CerG1	(d18:1)	(23:0)			42812.5	1.83718e+07	2.05748e+07	0	98326.2	256597	7.716e+07	5.87215e+07	6.0057e+07	3.61024e+07	4.88523e+07	4.72355e+07
CerG1(d18:0+pO/23:1)+H-H2O	CerG1	(d18:0+pO)	(23:1)			0	0	0	0	0	0	2.2537e+07	5.21523e+07	4.11969e+07	2.60387e+06	1.79455e+06	4.71376e+06
CerG1(d18:1/23:1)+H	CerG1	(d18:1)	(23:1)			10849.9	23588.5	0	0	0	686153	5.34727e+07	5.44607e+07	4.23793e+07	3.05649e+07	3.21081e+07	3.17485e+07
CerG1(d41:2+hO)-H	CerG1	(d41:2+hO)				1.5835e+06	1.72942e+06	1.99847e+06	345138	204390	442258	1355194	1.26777e+06	2.05874e+06	1.70901e+06	2.11481e+06	2.78044e+06
CerG1(d41:3+pO)-H	CerG1	(d41:3+pO)				876956	924705	885232	2664.38	1.41832e+06	246169	2.24166e+06	893000	146903	3.20022e+06	1.51359e+06	620756
CerG1(d41:6+hO)-H	CerG1	(d41:6+hO)				699867	46632.7	661978	119305	131915	73262.5	7.20778e+06	5.67056e+06	8.4191e+06	747267	5.88222e+06	6.13374e+06
CerG1(d41:6+pO)-H	CerG1	(d41:6+pO)				59533.4	111856	916.116	933.09	246443	326.372	1.37804e+07	1.07473e+07	5.05177e+06	447646	8.21474e+06	6.81647e+06
CerG1(d18:0/24:0)+H	CerG1	(d18:0)	(24:0)			5.66699e+06	47884.1	485523	107157	1.35728e+07	1.77747e+06	2.99003e+07	4.15202e+07	2.10656e+07	1.00708e+07	1.89607e+07	1.78366e+07
CerG1(d18:0+pO/24:0)+H-H2O	CerG1	(d18:0+pO)	(24:0)			1.39287e+08	1.33015e+08	1.6196e+08	908088	1.62692e+06	569732	7.09137e+08	6.71315e+08	5.45707e+08	3.47449e+08	4.27788e+08	3.88603e+08
CerG1(d18:1/24:0)+H	CerG1	(d18:1)	(24:0)			1.40035e+08	1.32982e+08	1.59954e+08	1.48836e+08	1.58948e+08	1.37925e+08	7.08853e+08	6.44278e+08	5.40723e+08	3.31417e+08	3.87316e+08	3.67748e+08
CerG1(d18:1/24:0)-H	CerG1	(d18:1)	(24:0)			487355	776697	431595	0	128543	412044	4.04413e+06	4.48543e+06	2.94299e+06	2.40134e+06	3.22922e+06	2.11214e+06
CerG1(d18:0+pO/24:1)+H-H2O	CerG1	(d18:0+pO)	(24:1)			598122	182997	701401	0	1.09267e+08	128158	4.39523e+08	3.76758e+08	3.1417e+08	2.34203e+08	2.64249e+08	2.11304e+08
CerG1(d18:1/24:1)+H	CerG1	(d18:1)	(24:1)			1.40971e+08	182799	1.44816e+08	3.47285e+07	1.22665e+08	9.47773e+07	4.35284e+08	3.7732e+08	3.4116e+08	2.02092e+08	2.65232e+08	2.1089e+08
CerG1(d18:1/24:1)-H	CerG1	(d18:1)	(24:1)			0	86069.5	464020	0	0	0	2.29263e+06	1.20937e+06	2.19871e+06	1.15958e+06	1.11582e+06	1.421e+06
CerG1(d42:2+pO)-H	CerG1	(d42:2+pO)				2.57913e+06	2.1056e+06	2.30468e+06	1217.81	968396	2.48434e+06	1.17916e+06	675272	253534	890031	1815.69	44936.7
CerG1(d42:3)+H	CerG1	(d42:3)				9.63044e+06	62968.2	1.36133e+07	0	5.63049e+06	38906.3	7.68913e+07	6.28892e+07	4.9716e+07	4.2711e+07	4.78818e+07	4.56655e+07
CerG1(d18:0+pO/25:0)+H-H2O	CerG1	(d18:0+pO)	(25:0)			40682.1	0	1.02388e+06	0	0	80010.7	3.52439e+07	4.6168e+07	101852	2.25671e+07	2.25946e+07	2.3094e+07
CerG1(d18:1/25:0)+H	CerG1	(d18:1)	(25:0)			40682.1	0	11138.3	0	0	80010.7	3.60312e+07	4.6168e+07	3.15217e+07	2.23846e+07	2.28732e+07	2.35762e+07
CerG1(d43:2)+H	CerG1	(d43:2)				0	39057.8	0	26374.8	0	0	4.18951e+07	3.45513e+07	2.63668e+07	2.57166e+07	1.86624e+07	2.47863e+07
CerG1(d20:1/24:0)+H	CerG1	(d20:1)	(24:0)			0	0	0	0	0	1.16588e+06	1.42304e+08	1.19167e+08	1.14662e+08	5.74223e+07	8.07769e+07	7.43021e+07
CerG1(d20:1/24:1)+H	CerG1	(d20:1)	(24:1)			63593.4	95364.3	42826.4	0	430727	156732	1.01024e+08	8.10519e+07	8.1129e+07	3.47175e+07	4.36713e+07	4.80704e+07
CerG1(d44:2+pO)+H-H2O	CerG1	(d44:2+pO)				0	0	0	0	0	0	2.33483e+07	2.24476e+07	1.69125e+07	1.11534e+07	1.19042e+07	1.09873e+07
CerG1(d44:3)+H	CerG1	(d44:3)				0	0	0	0	0	0	1.63418e+07	1.22814e+07	1.69289e+07	1.29853e+06	1.39492e+06	4.80799e+06
CerG2(d31:0+pO)-H	CerG2	(d31:0+pO)				610386	2.07606e+06	2187.07	9.10377e+06	3.68642e+07	8.02797e+06	1.12169e+07	3.6601e+06	7.11692e+06	2.81543e+06	494364	671273
CerG2(d33:1)-H	CerG2	(d33:1)				127335	8880.9	0	954215	1127.34	24215.8	1.95582e+06	2.02612e+06	1.53417e+06	2.23738e+06	1.71562e+06	1279984
CerG2(d34:0+pO)+H-H2O	CerG2	(d34:0+pO)				3.0709e+07	3.53661e+07	2.49223e+06	0	0	0	5.88254e+07	6.11539e+07	5.12055e+07	3.63084e+07	4.19351e+07	3.88095e+07
CerG2(d34:0+pO+O)+H-H2O	CerG2	(d34:0+pO+O)				1.60658e+08	1.67595e+08	1.83566e+08	0	0	1.46942e+07	4.23222e+06	6.23527e+06	3.19903e+06	2.04033e+07	2.53013e+07	7.15355e+06
CerG2(d34:1)+H	CerG2	(d34:1)				1.773e+07	2.7607e+07	2.35881e+06	0	0	0	5.88054e+07	5.81082e+07	5.00412e+07	3.71295e+07	9.3605e+06	3.88179e+07
CerG2(d34:1+O)+H	CerG2	(d34:1+O)				786780	1.8591e+08	1.93379e+08	1.44959e+08	1.86502e+08	1.44398e+08	1.09082e+07	5.97154e+06	2.2551e+07	3.8439e+06	2.42863e+07	8.0846e+06
CerG2(d18:0+pO/22:0)+H-H2O	CerG2	(d18:0+pO)	(22:0)			57649.3	3.56047e+07	3.22402e+07	0	68197	109869	1.08586e+08	1.14545e+08	6.58777e+07	6.00324e+07	7.92026e+07	7.04127e+07
CerG2(d40:0+pO+O)+H-H2O	CerG2	(d40:0+pO+O)				2.59192e+07	3.48797e+07	3.51659e+07	0	4.93169e+07	3.98989e+07	802552	0	523642	1.94783e+06	2.58219e+06	2.01109e+06
CerG2(d18:1/22:0)+H	CerG2	(d18:1)	(22:0)			45148.2	212737	83082.5	0	1.22985e+07	6.39881e+06	1.09878e+08	1.1193e+08	9.01047e+07	5.886e+07	7.69739e+07	5.66058e+07
CerG2(d18:1/22:0+O)+H	CerG2	(d18:1)	(22:0+O)			2.63092e+07	3.64021e+07	3.52972e+07	0	4.90888e+07	4.51463e+07	3.13837e+06	1.27623e+06	2.10577e+06	79182	12073.7	86193.1
CerG2(d18:1/23:0)+H	CerG2	(d18:1)	(23:0)			0	0	0	0	0	0	1.66408e+07	1.80169e+07	1.45491e+07	2.06458e+07	2.13661e+07	5.04976e+06
CerG2(d41:2)+H	CerG2	(d41:2)				0	0	0	0	0	0	1.95001e+07	2.00588e+07	1.39565e+07	5.51542e+06	9.98318e+06	7.23521e+06
CerG2(d18:0+pO/24:0)+H-H2O	CerG2	(d18:0+pO)	(24:0)			165986	135490	231826	0	210611	1.84703e+07	1.39813e+08	1.39745e+08	1.21751e+08	7.43667e+07	8.90211e+07	9.03566e+07
CerG2(d42:0+pO+O)+H-H2O	CerG2	(d42:0+pO+O)				0	0	1.70529e+06	0	0	0	1.47377e+07	2.145e+07	1.45981e+07	1.28738e+07	1.00181e+07	7.70997e+06
CerG2(d18:1/24:0)+H	CerG2	(d18:1)	(24:0)			137521	2.79535e+07	2.55974e+07	1.78272e+07	219148	1.83292e+07	1.27446e+08	1.35229e+08	1.02246e+08	7.37911e+07	8.7655e+07	8.85383e+07
CerG2(d18:1/24:0)-H	CerG2	(d18:1)	(24:0)			104059	121841	42710.8	0	0	34778.7	1.47219e+06	1.01268e+06	1.34006e+06	1.19673e+06	1.34862e+06	871294
CerG2(d18:1/24:0+O)+H	CerG2	(d18:1)	(24:0+O)			3.38192e+07	3.87732e+07	3.95839e+07	4.71825e+07	5.34977e+07	3.84232e+07	2.47711e+07	2.23838e+07	1.99437e+07	2.61948e+07	2.82435e+07	1.77162e+07
CerG2(d18:0+pO/24:1)+H-H2O	CerG2	(d18:0+pO)	(24:1)			2.93623e+07	3.88178e+07	280436	7262.39	132790	70415.4	1.50067e+08	1.40364e+08	1.2373e+08	6.65125e+07	8.93125e+07	7.96514e+07
CerG2(d18:1/24:1)+H	CerG2	(d18:1)	(24:1)			232087	3.76938e+07	3.28133e+07	0	1.74522e+07	70146.8	1.51281e+08	1.4138e+08	1.23819e+08	6.54901e+07	8.76689e+07	7.95849e+07
CerG2(d18:1/24:1)-H	CerG2	(d18:1)	(24:1)			0	0	0	0	0	0	923530	1.42968e+06	1.12184e+06	346085	665173	522581
CerG2(d42:3)+H	CerG2	(d42:3)				0	0	0	0	0	0	447644	8.08339e+06	6.8735e+06	13008.2	7.5263e+06	1.6869e+06
CerG2(d44:1+pO)+H-H2O	CerG2	(d44:1+pO)				0	0	0	0	0	0	2.27609e+07	2.52902e+07	1.8042e+07	1.02253e+07	9.71396e+06	1.03135e+07
CerG2(d44:2)+H	CerG2	(d44:2)				0	0	0	0	0	0	2.24233e+07	2.46742e+07	1.93861e+07	1.18451e+07	1.30683e+07	1.01964e+07
CerG3(d34:0+pO)+H-H2O	CerG3	(d34:0+pO)				97063.6	1.25674e+07	1.37589e+07	5.14547e+06	1.32791e+07	7.19328e+06	0	0	0	0	0	0
CerG3(d34:0+pO+O)+H-H2O	CerG3	(d34:0+pO+O)				4.10611e+07	3.33112e+07	1.59861e+07	4.49438e+07	4.49905e+07	3.42671e+07	0	0	0	0	0	0
CerP(d36:2)+NH4	CerP	(d36:2)				64396.8	3.30671e+07	3.36438e+07	2.4143e+07	1.67729e+07	107468	2.72625e+07	3.64905e+07	3.55392e+07	1.8807e+07	3.03118e+07	2.61913e+07
ChE(18:1)+NH4	ChE	(18:1)				0	0	0	2.77142e+07	375057	0	0	0	0	0	0	0
ChE(20:1)+NH4	ChE	(20:1)				0	0	0	5.66806e+07	3.56216e+07	0	0	0	0	0	0	0
ChE(20:3)+NH4	ChE	(20:3)				529910	1.68891e+07	7.38175e+06	0	724010	530605	7.4946e+07	5.654e+07	6.96566e+07	2.40149e+07	1.67767e+08	1.61612e+08
ChE(20:4)+NH4	ChE	(20:4)				1.43931e+07	12954.5	45110.9	0	4.23699e+07	49984	9.82814e+07	7.2852e+07	6.43376e+07	2.26331e+08	1.74749e+08	1.75069e+08
ChE(20:5)+NH4	ChE	(20:5)				0	0	0	0	0	0	2.26646e+07	1.42477e+07	1.20005e+07	4.42642e+07	3.28667e+07	3.64792e+07
ChE(22:2)+NH4	ChE	(22:2)				0	0	0	2.77991e+07	0	0	0	0	0	0	0	0
ChE(22:3)+NH4	ChE	(22:3)				0	0	0	3.74461e+07	0	0	0	0	0	0	0	0
ChE(22:4)+NH4	ChE	(22:4)				3.04853e+07	3.33828e+07	3.14663e+07	0	823463	362191	6.90421e+07	4.98973e+07	4.41855e+07	1.63248e+08	1.26033e+08	1.22727e+08
ChE(22:5)+NH4	ChE	(22:5)				5.7318e+06	3.88356e+06	3.70037e+06	0	1.63686e+06	1.87242e+07	5.92331e+07	4.03807e+07	3.5603e+07	1.14106e+08	8.69644e+07	8.53303e+07
ChE(22:6)+NH4	ChE	(22:6)				8.444e+06	5.55119e+06	6.41563e+06	9.09601e+07	4.12435e+07	2.59577e+07	1.49225e+08	1.28224e+08	1.08628e+08	2.78538e+08	2.44297e+08	2.01763e+08
ChE(24:3)+NH4	ChE	(24:3)				0	0	0	0	1.14101e+07	0	0	0	0	0	0	0
ChE(24:5)+NH4	ChE	(24:5)				529426	1.77816e+07	51469.4	0	10779.2	301442	4.81313e+07	3.94363e+07	3.62136e+07	1.01929e+08	6.90122e+07	7.6802e+07
ChE(24:6)+NH4	ChE	(24:6)				5.32475e+06	7.97802e+06	6.73223e+06	0	3.5608e+07	2.00713e+07	4.59573e+07	3.47534e+07	3.47464e+07	8.21971e+07	5.51617e+07	6.34919e+07
ChE(26:4)+NH4	ChE	(26:4)				0	0	0	7.49097e+06	0	0	0	0	0	0	0	0
ChE(26:6)+NH4	ChE	(26:6)				443731	7.00588e+06	2.95651e+06	723189	0	0	5.99659e+07	5.21903e+07	5.01268e+07	1.04743e+08	7.29834e+07	6.96084e+07
Co(Q10)+NH4	Co	(Q10)				2.40863e+08	2.35256e+08	2.44197e+08	12481.3	3.59493e+08	2.83784e+08	9.14244e+07	7.12945e+07	6.46708e+07	6.44823e+07	7.65512e+07	5.54547e+07
DG(17:0p)+H	DG	(17:0p)				9.48159e+07	9.84224e+07	1.20853e+08	7.07861e+07	9.25506e+07	1.65398e+06	9.827e+07	1.02306e+08	1.16512e+08	8.228e+07	1.09189e+08	1.0252e+08
DG(17:0p)+NH4	DG	(17:0p)				1.28632e+08	1.38008e+08	3.51762e+06	1.14118e+08	1.08781e+08	1.24101e+08	1.40828e+08	1.54447e+08	1.49006e+08	1.20676e+08	1.44247e+08	1.50701e+08
DG(18:3e)+NH4	DG	(18:3e)				6.19917e+08	7.04982e+08	6.1414e+08	6.42989e+08	6.41074e+08	5.61272e+08	5.95498e+08	6.883e+08	7.94462e+08	5.6914e+08	6.27333e+08	6.40339e+08
DG(19:0)+NH4	DG	(19:0)				3.8875e+06	8.38467e+06	4.65324e+07	6.3108e+07	1.7055e+07	3.76721e+07	8.52248e+07	8.00106e+07	1.19467e+08	6.02543e+07	8.63568e+07	8.43728e+07
DG(19:1)+NH4	DG	(19:1)				2.06665e+08	2.11595e+08	2.76088e+08	2.18262e+08	2.05289e+08	2.12921e+08	2.26713e+08	3.87426e+08	2.31539e+08	1.80743e+08	2.06102e+08	4.61155e+08
DG(19:1p)+H	DG	(19:1p)				4.33596e+08	4.85589e+08	4.42907e+08	4.16223e+08	4.31719e+08	3.70517e+08	4.16715e+08	4.75318e+08	5.01951e+08	3.45168e+08	4.79626e+08	4.54461e+08
DG(8:0/11:2)+H	DG	(8:0)	(11:2)			8.60163e+06	3.24272e+07	2.04472e+07	4.93774e+06	2.69438e+07	1.76347e+07	2.57451e+07	2.5626e+07	3.74985e+07	3.09431e+07	4.20199e+07	3.89834e+07
DG(19:2e)+H	DG	(19:2e)				4.27543e+08	5.03337e+08	5.2511e+08	4.68474e+08	4.49469e+08	5.13865e+08	3.3644e+08	5.6635e+08	6.3085e+08	3.42698e+08	5.15114e+08	5.28421e+08
DG(19:2e)+NH4	DG	(19:2e)				6.0123e+09	6.99638e+09	6.25726e+09	3.96188e+09	5.85727e+09	5.8483e+09	4.35437e+09	5.4844e+09	7.85842e+09	4.08911e+09	6.26448e+09	4.36755e+09
DG(19:2p)+NH4	DG	(19:2p)				1.31096e+07	2.9993e+08	1.52504e+08	2.19545e+08	1.26153e+08	2.5282e+08	1.60956e+08	4.57876e+08	2.18785e+08	2.87211e+08	1.52406e+08	1.74328e+08
DG(19:3e)+H	DG	(19:3e)				1.86825e+08	2.39791e+08	2.54244e+08	2.67501e+08	2.27359e+08	2.23545e+08	2.17595e+08	2.41702e+08	2.71716e+08	1.97255e+08	2.24882e+08	2.07395e+08
DG(19:3e)+NH4	DG	(19:3e)				1.29115e+09	1.46911e+09	7.06654e+08	1.43241e+09	4.29914e+08	1.29992e+09	6.09111e+08	1.53374e+08	1.22301e+09	4.71556e+08	1.48231e+09	1.50903e+09
DG(16:0/14:0)+NH4	DG	(16:0)	(14:0)			1.39871e+08	1.60901e+08	1.59499e+08	5.76969e+07	4.88273e+07	7.85055e+06	2.05776e+08	1.5945e+08	1.53451e+08	8.88057e+07	8.81199e+07	9.33019e+07
DG(16:1/14:0)+NH4	DG	(16:1)	(14:0)			4.11388e+07	1.26687e+07	1.29093e+07	0	1.67875e+06	3.9703e+06	1.06342e+07	6.86887e+06	1.72249e+06	2.28076e+06	1.97831e+06	728150
DG(30:5)+H	DG	(30:5)				8.67484e+06	5.34821e+07	3.13766e+07	1.84381e+07	1.19783e+07	4.13625e+07	0	0	0	1.55197e+06	0	0
DG(15:0/16:0)+NH4	DG	(15:0)	(16:0)			6.68822e+06	6.74348e+06	6.23055e+06	10925.4	1.90403e+06	669739	3.42773e+07	2.98441e+07	2.69626e+07	2.26634e+07	2.59377e+07	2.06749e+07
DG(16:0/16:0)+NH4	DG	(16:0)	(16:0)			4.26647e+08	4.84148e+08	4.5016e+08	1.80027e+08	2.10382e+08	2.0369e+08	6.16567e+08	4.76505e+08	5.01898e+08	2.87014e+08	3.0101e+08	3.10154e+08
DG(18:1/14:0)+NH4	DG	(18:1)	(14:0)			1.35184e+06	3.39236e+08	4.03263e+08	1.25213e+08	1.29641e+08	1.20122e+08	2.8317e+08	2.16259e+08	2.0677e+08	2.08138e+08	1.93597e+08	2.26967e+08
DG(32:1p)+H	DG	(32:1p)				0	0	5.14218e+06	0	0	0	3.14107e+07	2.04007e+07	2.4253e+07	1.13666e+07	8.17378e+06	1.1988e+07
DG(16:1/16:1)+NH4	DG	(16:1)	(16:1)			5.09223e+07	3.07888e+06	4.34487e+07	1.90941e+06	5.53969e+06	1.2346e+07	1.46743e+07	2.13233e+06	5.63916e+06	3.68229e+06	1.59478e+06	1.32429e+06
DG(32:2p)+H	DG	(32:2p)				913297	9.09803e+06	1.3558e+07	0	434410	4420.8	9.23345e+06	2.94138e+06	1.06301e+06	6.62202e+06	1.95833e+06	1.1236e+06
DG(17:1/16:0)+NH4	DG	(17:1)	(16:0)			1.45441e+07	2.08857e+07	1.30438e+07	7.65088e+06	963546	1.18328e+06	7.46551e+07	6.00391e+07	6.25605e+07	4.55388e+07	4.0589e+07	5.87592e+07
DG(18:0/16:0)+NH4	DG	(18:0)	(16:0)			1.99887e+08	1.95832e+08	2.14336e+08	1.23476e+08	1.03893e+08	1.11238e+08	1.66387e+08	1.20629e+08	1.29282e+08	8.21724e+07	9.91535e+07	1.02328e+08
DG(34:0p)+NH4	DG	(34:0p)				3.12745e+08	3.57496e+08	3.47762e+08	3.62382e+07	2.71006e+08	2.64176e+08	1.89309e+08	1.4266e+08	1.26687e+08	3.1497e+07	5.22993e+07	5.60182e+07
DG(16:0/18:1)+NH4	DG	(16:0)	(18:1)			1.54871e+09	2.40351e+07	1.83228e+09	8.81972e+08	1.07816e+09	8.54937e+08	9.48728e+08	7.65011e+08	7.68407e+08	4.92206e+08	4.39887e+08	4.9842e+08
DG(34:1p)+NH4	DG	(34:1p)				5.90346e+07	8.1603e+07	7.9899e+07	49010.2	4.67164e+07	3.82929e+07	22134.3	63909.8	7.1437e+06	16943.6	28958.7	1.22876e+06
DG(16:1/18:1)+NH4	DG	(16:1)	(18:1)			6.91339e+08	7.29421e+08	7.56346e+08	1.67224e+08	2.11729e+08	1.8235e+08	3.03785e+08	2.32145e+08	2.22934e+08	1.08743e+08	3.51156e+07	3.26887e+07
DG(34:2p)+H	DG	(34:2p)				5.91367e+07	880385	5.75957e+07	6.10005e+07	6.81414e+07	5.99586e+07	6.04799e+07	5.38417e+07	4.52785e+07	2.91201e+07	4.3622e+07	3.36643e+07
DG(16:1/18:2)+NH4	DG	(16:1)	(18:2)			3.80398e+06	3.67257e+07	4.32872e+07	3.2981e+06	1.49906e+06	837168	6.21904e+06	1.21173e+07	7.44141e+06	4.37596e+06	958106	8.65131e+06
DG(19:1/16:0)+NH4	DG	(19:1)	(16:0)			2.69165e+07	5.46234e+07	7.29662e+07	1.36717e+07	2.50257e+07	1.35557e+07	3.62421e+07	3.27995e+07	3.25028e+07	1.59928e+07	1.64051e+07	2.4514e+07
DG(17:1/18:1)+NH4	DG	(17:1)	(18:1)			4.71086e+07	1.92606e+07	2.49629e+07	1.06295e+06	3.09625e+07	2.85874e+07	2.88711e+07	4.90111e+07	2.31964e+07	1.20961e+07	1.44986e+07	2.26376e+07
DG(20:0/16:0)+NH4	DG	(20:0)	(16:0)			3.96347e+07	3.46622e+07	1.48636e+07	2.60561e+07	2.79351e+07	2.62183e+07	4.61002e+06	833932	1.97423e+06	1.61049e+07	1.12876e+07	1.32556e+07
DG(16:0/20:1)+NH4	DG	(16:0)	(20:1)			4.41041e+08	4.77408e+08	2.00526e+07	3.07451e+08	3.12175e+08	3.08247e+08	1.55298e+08	1.1338e+08	1.05363e+08	7.71029e+07	7.00044e+07	9.17434e+07
DG(36:1p)+NH4	DG	(36:1p)				8.78839e+07	8.05943e+07	9.40331e+07	6.922e+07	8.27663e+07	6.74392e+07	7.56073e+06	6.8057e+06	4.34991e+06	34268.8	0	1.09287e+06
DG(18:1/18:1)+NH4	DG	(18:1)	(18:1)			1.06815e+09	1.15865e+09	1.23404e+09	5.65436e+08	6.87865e+08	5.77592e+08	2.18764e+08	1.6234e+08	2.19818e+08	1.15779e+08	1.19224e+08	1.13914e+08
DG(36:2p)+H	DG	(36:2p)				1.70443e+07	1.93792e+07	2.24405e+07	1.20806e+07	1.23311e+07	6.24301e+06	2.07313e+07	3.42404e+07	1.14968e+07	9.20254e+06	1.85302e+07	1.65415e+07
DG(18:1/18:2)+NH4	DG	(18:1)	(18:2)			3.13279e+08	2.64978e+08	3.35318e+08	1.18902e+08	7.09483e+07	1.53474e+08	6.91233e+07	6.61298e+07	4.99191e+07	4.87845e+07	4.45981e+07	4.54794e+07
DG(36:3p)+H	DG	(36:3p)				2.57074e+06	1.42873e+06	898359	2.40314e+06	1.02143e+07	991209	0	372980	18195	331711	698831	0
DG(16:0/20:4)+NH4	DG	(16:0)	(20:4)			8.11548e+06	6.34499e+06	5.35085e+06	27030.6	0	763801	7.98951e+07	6.97447e+07	6.87897e+07	5.50708e+07	4.69652e+07	4.88592e+07
DG(36:4p)+NH4	DG	(36:4p)				49022.3	69049.6	37722.5	0	1.73925e+06	3568.41	8.67961e+07	6.53714e+07	6.27828e+07	3.08544e+07	2.99803e+07	3.84739e+07
DG(36:5)+NH4	DG	(36:5)				0	0	0	7.87123e+06	1.09595e+07	2.23083e+06	0	0	0	0	0	0
DG(16:0/22:1)+NH4	DG	(16:0)	(22:1)			5.93642e+07	7.92732e+07	8.49817e+07	313149	6.59853e+07	4.99961e+07	1.01822e+07	10236.2	16556.3	1.96701e+06	13584.5	4.73892e+06
DG(20:1/18:1)+NH4	DG	(20:1)	(18:1)			3.5109e+08	3.7858e+08	4.00125e+08	2.32972e+08	2.27201e+08	2.2629e+08	3.17102e+07	62030	1.60179e+07	7.05083e+06	8.13648e+06	1.02581e+07
DG(18:1/20:2)+NH4	DG	(18:1)	(20:2)			1.64302e+08	1.47362e+08	1.85795e+08	8.34482e+07	1.14932e+08	1.05053e+08	1.27179e+08	7.36606e+07	5.38436e+07	5.56457e+07	5.0808e+07	5.51676e+07
DG(18:1/20:3)+NH4	DG	(18:1)	(20:3)			2.91047e+07	6.44859e+07	8.05914e+07	1.96323e+07	3.64783e+07	2.13033e+07	5.39921e+07	3.99726e+07	3.95919e+07	5.84403e+07	3.83978e+07	3.43694e+07
DG(38:4e)+NH4	DG	(38:4e)				11937.8	176310	115158	0	6.20978e+06	9.60443e+06	4.97621e+07	3.47662e+07	2.56666e+07	5.72794e+06	5.16318e+06	1.12367e+07
DG(38:4p)+NH4	DG	(38:4p)				2.27941e+06	2.18819e+06	7.51044e+06	2.30015e+07	2.14042e+07	1.48091e+07	2.52356e+07	3.34682e+07	1.24141e+07	1.64747e+07	4.56731e+06	8.6452e+06
DG(18:1/20:4)+NH4	DG	(18:1)	(20:4)			9.04722e+06	6.22668e+06	3.49477e+06	0	0	3.03935e+06	1.0587e+08	8.91318e+07	9.05289e+07	6.50898e+07	4.53633e+07	6.83431e+07
DG(38:5e)+NH4	DG	(38:5e)				2.72924e+07	695144	159404	3.55037e+06	770547	84394.4	7.7373e+07	6.53672e+07	8.95905e+07	1.86128e+07	2.10851e+07	1.845e+07
DG(16:0/22:6)+NH4	DG	(16:0)	(22:6)			1.34921e+07	1.84338e+07	1.6948e+07	0	1.34504e+06	19306.7	1.42163e+08	1.08834e+08	1.07737e+08	6.92828e+07	7.17111e+07	7.11739e+07
DG(38:6e)+NH4	DG	(38:6e)				108182	6.02044e+07	5.86821e+07	5.05483e+06	5.56762e+07	228208	2.78821e+08	2.35397e+08	1.95631e+08	5.37289e+07	3.84784e+07	6.62257e+07
DG(16:0/24:1)+NH4	DG	(16:0)	(24:1)			2.21276e+07	3.37182e+07	3.46296e+07	1.69243e+07	2.30642e+07	2.08492e+07	4.62015e+06	2.65498e+06	1.43213e+06	1.60637e+06	1.13257e+06	491576
DG(20:1/20:1)+NH4	DG	(20:1)	(20:1)			7.63195e+07	7.54789e+07	8.20335e+07	858536	7.034e+07	6.43878e+07	5.76268e+06	2.51566e+06	21720.4	34236.8	1.38308e+06	1.05914e+06
DG(20:1/20:2)+NH4	DG	(20:1)	(20:2)			4.12735e+07	4.56761e+07	4.42553e+07	1.51067e+07	3.31941e+07	3.38701e+07	1.21768e+07	3.43985e+06	2.43161e+06	1.32912e+06	2.8428e+06	2.46286e+06
DG(18:1/22:3)+NH4	DG	(18:1)	(22:3)			6.53172e+07	6.66178e+07	9.61599e+07	9.77122e+06	4.30072e+07	3.2014e+07	3.551e+07	2.31427e+07	2.16851e+07	1.49303e+07	1.82443e+07	2.08752e+07
DG(18:1/22:4)+NH4	DG	(18:1)	(22:4)			3.37322e+07	3.12084e+07	3.10043e+07	1.59914e+06	2.43288e+07	39497.1	3.22534e+07	2.44655e+07	2.21925e+07	2.20276e+07	2.24105e+07	2.47295e+07
DG(18:1/22:5)+NH4	DG	(18:1)	(22:5)			760431	1.45127e+06	4.40422e+06	1.0183e+06	0	1.12101e+06	3.76128e+07	1.0671e+07	6.16654e+06	1.57245e+07	2.37024e+07	1.74294e+07
DG(40:6e)+NH4	DG	(40:6e)				4210.89	11306.2	106023	0	17958.9	946170	8.55947e+07	6.49813e+07	4.79788e+07	6.7736e+06	1.29825e+07	1.42544e+07
DG(18:1/22:6)+NH4	DG	(18:1)	(22:6)			3.95019e+06	1.36371e+07	24697.9	0	0	3.40191e+06	4.53432e+07	3.83401e+07	3.76129e+07	2.81845e+07	2.18944e+07	1.92513e+07
DG(18:1/24:1)+NH4	DG	(18:1)	(24:1)			2.22918e+07	2.99218e+07	2.81434e+07	0	5.12642e+06	1.39069e+07	617129	0	0	0	0	0
DG(48:1)+NH4	DG	(48:1)				6.01959e+08	5.80322e+08	4.44615e+08	1.49172e+06	799740	6.19556e+08	4.50854e+06	2.69225e+06	1.44841e+06	4.61708e+06	3.48359e+06	3.43328e+06
DG(34:0/16:0)+NH4	DG	(34:0)	(16:0)			12310.3	566908	0	1.72998e+07	5.18533e+08	2.23542e+06	0	0	0	0	0	0
DG(50:2)+NH4	DG	(50:2)				7.33504e+08	7.0892e+08	5.32393e+08	938905	1.48925e+08	7.30575e+08	7.87386e+06	171138	5.34445e+06	7.10342e+06	8.9062e+06	4.90205e+06
DG(52:0)+NH4	DG	(52:0)				1.23808e+06	1.00732e+08	0	2.25809e+06	1.30674e+06	4.0472e+06	16178.2	429314	0	20525.9	14703.2	455779
DG(52:1)+NH4	DG	(52:1)				9.21296e+08	9.17706e+08	1.7044e+08	2.61492e+08	1.12327e+09	1.50543e+08	1.13298e+07	3.41635e+06	411268	1.51663e+07	4.01302e+06	8.90263e+06
DG(53:1)+NH4	DG	(53:1)				1.37498e+08	7.89955e+07	1.38744e+08	1.72578e+08	2.45685e+07	1.861e+08	2.79003e+06	907013	1.20777e+06	1.64154e+06	138127	1.80352e+06
DG(54:1)+NH4	DG	(54:1)				2.05328e+08	2.31822e+08	2.9598e+06	1.55171e+07	1.19531e+08	1.43554e+07	736138	758325	0	1.49966e+06	1.43038e+06	3.28669e+06
DG(56:1)+NH4	DG	(56:1)				1.23498e+07	6.16446e+06	0	1.22635e+08	2.16591e+07	3.01751e+07	1.29021e+06	1.06944e+06	1.59487e+06	1.19678e+06	0	3.32483e+06
DG(57:2)+NH4	DG	(57:2)				6.74768e+06	5.80939e+06	8.82839e+06	6.10961e+07	0	5.28961e+06	4.56562e+06	2.48262e+06	3.38366e+06	1.16662e+06	2.13022e+06	2.72924e+06
FA(20:4)-H	FA	(20:4)				1.02781e+08	1.00801e+08	1.17442e+08	6.19137e+07	524632	1.28932e+08	3.53306e+07	5.996e+07	5.06422e+07	1.664e+07	3.68475e+07	2.31235e+07
FA(22:4)-H	FA	(22:4)				3.79799e+07	3.49459e+07	1.17414e+07	1.16442e+07	1.09877e+07	4.06771e+07	209334	354302	3.9021e+06	2.24715e+06	4.6431e+06	1.99527e+06
FA(22:5)-H	FA	(22:5)				6.14876e+07	5.14139e+07	6.26705e+07	4.86453e+07	8.99918e+06	8.25723e+07	3.82709e+07	196747	3.77513e+07	2.9548e+07	3.99342e+07	3.15489e+07
FA(22:6)-H	FA	(22:6)				4.72214e+07	4.63631e+07	2.37948e+07	4.25361e+07	5.18361e+07	7.11543e+07	3.1759e+06	1.29057e+06	3.56178e+06	3.45104e+06	9.46402e+06	9.33421e+06
LPC(14:0)+HCOO	LPC	(14:0)				1.00344e+08	1.01637e+08	7.36636e+07	5.72054e+07	6.11718e+07	1.35236e+08	2.70748e+07	5.13854e+07	3.67331e+07	8.21695e+06	2.81292e+07	4.8229e+06
LPC(14:0)+H	LPC	(14:0)				8.84475e+08	6.56765e+08	7.76208e+08	4.63886e+08	1.74237e+08	1.08694e+09	1.92651e+08	3.602e+08	2.59977e+08	7.2977e+07	2.23052e+08	4.04696e+07
LPC(14:1)+HCOO	LPC	(14:1)				5.06935e+06	3.54958e+06	4.60658e+06	4.24435e+06	4.85962e+06	2.03952e+06	301445	364368	364840	57665.2	211400	0
LPC(14:1)+H	LPC	(14:1)				2.83362e+07	2.17563e+07	3.29917e+07	3.24687e+07	3.13953e+07	7.55458e+07	1.03541e+06	3.88098e+06	0	0	1.24252e+06	0
LPC(15:0)+H	LPC	(15:0)				1.10556e+08	1.06843e+08	1.17277e+08	7.55946e+07	8.3909e+07	1.80806e+08	5.37499e+07	1.22219e+08	8.73781e+07	2.43319e+07	7.81334e+07	1.37327e+07
LPC(16:0)+HCOO	LPC	(16:0)				5.06437e+08	3.38029e+08	5.59238e+08	2.43259e+08	2.62954e+08	3.9972e+08	1.2411e+08	1.34938e+08	1.31564e+08	6.47387e+07	8.638e+07	5.20948e+07
LPC(16:0)+H	LPC	(16:0)				5.58504e+09	5.48785e+09	6.11514e+09	1.69283e+09	1.87602e+09	4.81144e+09	7.19839e+08	1.40197e+09	1.11882e+09	2.75065e+08	7.20765e+08	1.86242e+08
LPC(16:0e)+HCOO	LPC	(16:0e)				8.08598e+07	8.49976e+07	8.32145e+07	5.55386e+07	5.55143e+07	7.6885e+07	6.03842e+06	7.51871e+06	5.38456e+06	889818	2.4107e+06	1.36964e+06
LPC(16:0e)+H	LPC	(16:0e)				7.17692e+08	7.09492e+08	8.73573e+08	4.69586e+08	4.43952e+08	7.34385e+08	4.08854e+07	5.54527e+07	4.0545e+07	1.04206e+07	1.12362e+06	1.54406e+06
LPC(16:0p)+HCOO	LPC	(16:0p)				1.07902e+07	1.15563e+07	1.19464e+07	1.38289e+07	1.75886e+07	1.08667e+07	1.22304e+07	9.09048e+06	8.60479e+06	7.00078e+06	7.53591e+06	8.13386e+06
LPC(16:0p)+H	LPC	(16:0p)				1.1816e+08	1.1143e+08	1.20325e+08	1.42406e+08	9.76787e+07	1.2466e+08	1.41271e+08	9.2494e+07	1.0933e+08	7.5201e+07	6.8634e+07	5.03299e+07
LPC(16:1)+HCOO	LPC	(16:1)				3.79778e+08	3.61002e+08	4.02754e+08	1.65365e+08	1.71671e+08	1.62513e+08	4.02307e+07	5.89998e+07	5.39983e+07	2.18442e+07	4.97377e+07	1.19305e+07
LPC(16:1)+H	LPC	(16:1)				3.05757e+09	3.19361e+09	3.25458e+09	1.2343e+09	1.41286e+09	3.47753e+09	3.08909e+08	5.73914e+08	4.12471e+08	1.78008e+08	3.93387e+08	1.01738e+08
LPC(17:0)+HCOO	LPC	(17:0)				3.34499e+06	2.68457e+06	5.06186e+06	4.22262e+06	10233.9	2.84286e+06	553982	1.96183e+06	319438	581651	797131	178959
LPC(17:0)+H	LPC	(17:0)				7.6339e+07	7.44595e+07	1.42842e+08	1.94429e+07	1.11117e+07	8.18324e+07	2.0493e+06	8.14956e+06	6.78705e+06	727532	1.88975e+06	483093
LPC(17:1)+HCOO	LPC	(17:1)				1.0926e+07	8.83847e+06	8.06671e+06	7.4086e+06	8.75805e+06	1.00498e+07	3.69129e+06	5.86317e+06	4.64215e+06	1.66561e+06	5.245e+06	1.33274e+06
LPC(17:1)+H	LPC	(17:1)				1.16979e+08	8.61991e+07	1.15162e+08	6.0895e+07	5.86363e+07	1.63125e+08	2.90948e+07	5.2703e+07	3.94086e+07	1.73539e+07	3.60555e+07	1.14768e+07
LPC(18:0)+HCOO	LPC	(18:0)				7.66962e+07	8.52688e+07	8.77274e+07	5.62258e+07	6.43785e+07	7.59194e+07	2.92078e+07	3.18091e+07	2.64674e+07	1.86067e+07	2.50043e+07	1.79471e+07
LPC(18:0)+H	LPC	(18:0)				9.35448e+08	9.47654e+08	9.43025e+08	6.15028e+08	6.81925e+08	8.34908e+08	2.78905e+08	2.97123e+08	2.62174e+08	1.58393e+08	2.21066e+08	1.64758e+08
LPC(18:0e)+H	LPC	(18:0e)				1.53884e+08	1.42289e+08	1.48356e+08	1.59526e+08	1.54849e+08	1.94493e+08	1.06109e+07	9.34475e+06	1.39125e+07	4.10758e+06	91393.4	2.4126e+06
LPC(18:0e)+HCOO	LPC	(18:0e)				1.13707e+07	1.36949e+07	2.59038e+06	9.64299e+06	1.11765e+07	1.69699e+07	0	0	0	0	0	0
LPC(18:0p)+HCOO	LPC	(18:0p)				2.86741e+07	2.7871e+07	3.08727e+07	1.90809e+07	2.26684e+07	3.93602e+07	1.48201e+07	1.12385e+07	1.09806e+07	7.2025e+06	8.62767e+06	7.44283e+06
LPC(18:0p)+H	LPC	(18:0p)				3.47226e+08	3.95088e+08	3.87647e+08	2.52835e+08	1.14944e+08	4.01661e+08	1.95269e+08	1.82325e+08	1.35436e+08	9.08371e+07	9.88428e+07	1.09499e+08
LPC(18:1)+HCOO	LPC	(18:1)				2.23453e+09	2.09558e+09	2.29641e+09	1.29097e+09	1.28215e+09	2.54399e+09	9.70857e+07	1.58245e+08	1.74568e+08	1.62091e+07	1.08646e+08	3.08637e+07
LPC(18:1)+H	LPC	(18:1)				2.37275e+10	2.24679e+10	2.57663e+10	1.82418e+10	1.33025e+10	2.63727e+10	6.81354e+08	1.04403e+09	1.09914e+09	3.25072e+08	1.04952e+09	3.54114e+08
LPC(18:1p)+HCOO	LPC	(18:1p)				3865.44	6033.77	412786	0	115693	1768.68	3.64977e+06	1.13973e+06	619842	815554	702221	1.11635e+06
LPC(18:2)+HCOO	LPC	(18:2)				2.96709e+08	2.80246e+08	3.33855e+08	1.16182e+08	1.17962e+08	2.17945e+08	4.19237e+06	4.18512e+07	3.56684e+07	1.34615e+07	9.45944e+06	8.36786e+06
LPC(18:2)+H	LPC	(18:2)				2.82186e+09	2.57792e+09	2.6291e+09	8.58341e+08	8.53892e+08	2.06001e+09	1.59437e+08	2.82113e+08	1.95946e+08	4.84705e+07	2.21151e+08	3.90333e+07
LPC(18:3)+HCOO	LPC	(18:3)				1.07017e+07	1.14001e+07	1.11148e+07	1.3733e+06	1.8033e+06	101038	288460	636603	217144	73658	202216	71670.3
LPC(18:3)+H	LPC	(18:3)				1.16651e+08	1.81484e+08	1.97717e+08	2.68904e+07	1.00764e+08	1.36001e+08	4.46893e+07	5.40981e+07	3.32789e+07	1.10194e+07	1.98317e+07	1.01906e+07
LPC(18:4)+H	LPC	(18:4)				5.04364e+07	5.43366e+07	5.8307e+07	4.16666e+07	4.60743e+07	6.25223e+07	1.00667e+07	2.50042e+07	1.9707e+07	392916	8.0837e+06	0
LPC(19:1)+HCOO	LPC	(19:1)				2.62915e+06	2.28411e+06	2.76877e+06	3.78467e+06	2.49045e+06	8.40564e+06	546821	299693	530800	99713.4	110538	62322.7
LPC(19:1)+H	LPC	(19:1)				4.89023e+07	5.82556e+07	4.5095e+07	3.84858e+07	4.21152e+07	9.66398e+07	4.52563e+06	3.46901e+06	2.15816e+06	923534	953214	861854
LPC(20:0)+HCOO	LPC	(20:0)				3.1414e+06	3.11995e+06	3.3914e+06	9774.95	2.93787e+06	2.53841e+06	1.30671e+06	719891	194601	1.44148e+06	968557	925717
LPC(20:0)+H	LPC	(20:0)				5.06627e+07	5.22243e+07	5.3739e+07	3.447e+07	57386.2	4.21938e+07	0	27674.2	0	3311.48	0	0
LPC(20:0p)+HCOO	LPC	(20:0p)				71336.2	195720	998143	0	0	0	3.66228e+06	2.50775e+06	2.13974e+06	1.31262e+06	439592	1.80924e+06
LPC(20:0p)+H	LPC	(20:0p)				0	7.5553e+06	101431	0	0	0	5.68169e+07	3.01719e+07	2.4089e+07	4.35028e+06	1.41678e+07	1.55918e+07
LPC(20:1)+HCOO	LPC	(20:1)				6.46555e+07	6.3095e+07	7.71143e+07	2.98288e+07	3.2581e+07	4.99337e+07	1.31097e+06	746098	1.99378e+06	735432	1.32774e+06	516825
LPC(20:1)+H	LPC	(20:1)				7.76696e+08	7.6391e+08	8.04426e+08	3.047e+08	3.05128e+08	5.77511e+08	2.07616e+07	2.97938e+07	751608	9.68807e+06	1.8219e+07	1.08882e+07
LPC(20:2)+HCOO	LPC	(20:2)				1.26781e+08	1.06726e+08	1.15497e+08	3.14891e+07	3.42541e+07	1.38788e+08	293148	3.25325e+06	1.36766e+06	262406	399603	283673
LPC(20:2)+H	LPC	(20:2)				1.21874e+09	1.16533e+09	1.34882e+09	3.79982e+08	3.64917e+08	8.11685e+08	1.14688e+07	2.24649e+07	1.7402e+07	1.89e+06	5.03676e+06	0
LPC(20:3)+HCOO	LPC	(20:3)				2.52805e+08	2.57558e+08	2.85938e+08	1.03632e+08	1.18732e+08	2.45338e+08	2.52561e+07	4.72556e+07	3.74993e+07	9.59168e+06	3.24556e+07	5.61937e+06
LPC(20:3)+H	LPC	(20:3)				1.9955e+09	1.69247e+09	2.04906e+09	6.49544e+08	7.43656e+08	2.19711e+09	1.07438e+08	2.43956e+08	1.90209e+08	4.74784e+07	1.3612e+08	3.15784e+07
LPC(20:4)+HCOO	LPC	(20:4)				1.41007e+08	1.39121e+08	1.45362e+08	1.22973e+08	1.15888e+08	2.41054e+08	5.83133e+07	1.29286e+08	8.7812e+07	1.97145e+07	4.93699e+07	9.62953e+06
LPC(20:4)+H	LPC	(20:4)				1.12064e+09	1.25962e+09	1.27541e+09	8.70313e+08	9.59857e+08	2.64509e+09	4.04255e+08	9.11956e+08	5.64487e+08	1.41287e+08	4.08208e+08	7.3793e+07
LPC(20:5)+HCOO	LPC	(20:5)				1.20232e+07	9.78373e+06	1.23258e+07	6.49485e+06	6.27376e+06	1.41419e+07	2.71313e+06	5.96498e+06	4.22961e+06	456990	1.06701e+06	66378.4
LPC(22:0)+HCOO	LPC	(22:0)				335467	368113	1.52971e+06	0	0	0	0	0	0	0	0	0
LPC(22:0)+H	LPC	(22:0)				35854.1	1.02633e+07	6.0133e+06	0	0	3991.71	0	0	0	350426	0	0
LPC(22:1)+HCOO	LPC	(22:1)				4.74492e+06	4040804	3.88122e+06	1.25635e+06	2.24344e+06	5.17015e+06	0	0	135570	0	0	0
LPC(22:1)+H	LPC	(22:1)				6.72854e+07	5.59846e+07	6.76388e+07	1.38314e+07	2.90101e+07	6.75029e+07	13453	2.98098e+06	1.06066e+06	0	318942	1.86692e+06
LPC(22:2)+HCOO	LPC	(22:2)				8.76885e+06	8.30174e+06	9.35227e+06	4.3855e+06	490517	572135	0	41477.9	0	0	0	0
LPC(22:2)+H	LPC	(22:2)				8.55217e+07	7.83304e+07	9.76831e+07	3.35411e+07	1.26785e+07	9.51328e+07	0	0	0	0	0	0
LPC(22:3)+HCOO	LPC	(22:3)				4.55655e+07	4.22519e+07	5.22219e+07	2.34653e+07	2.09904e+07	5.43035e+07	641273	1.3444e+06	1.11096e+06	164450	835890	85422.1
LPC(22:3)+H	LPC	(22:3)				3.66383e+08	2.95807e+08	3.86121e+08	1.82336e+08	1.70846e+08	3.94029e+08	4.70865e+06	1.03829e+06	6.34929e+06	892618	5.84315e+06	915493
LPC(22:4)+HCOO	LPC	(22:4)				4.57715e+07	4.44892e+07	5.04425e+07	5.48897e+07	3.21218e+06	1.09027e+08	8.80382e+06	1.91846e+07	1.3108e+07	4.30435e+06	1.45124e+07	2.37032e+06
LPC(22:4)+H	LPC	(22:4)				3.64364e+08	3.10604e+08	3.26958e+08	2.96261e+08	3.19394e+08	8.65151e+08	6.49206e+07	1.35504e+08	9.71292e+07	1.65917e+07	9.07645e+07	1.15812e+07
LPC(22:5)+HCOO	LPC	(22:5)				1.06836e+08	1.00742e+08	1.08236e+08	1.06655e+08	1.11211e+08	2.17548e+08	2.80249e+07	5.28682e+07	4.26451e+07	1.10864e+07	3.53897e+07	6.22295e+06
LPC(22:5)+H	LPC	(22:5)				1.01411e+09	9.65574e+08	1.11439e+09	8.49991e+08	9.08563e+08	2.14046e+09	1.57041e+08	3.71602e+08	2.38962e+08	5.7035e+07	1.89583e+08	2.05192e+07
LPC(22:6)+HCOO	LPC	(22:6)				4.72091e+07	4.26831e+07	5.21082e+07	4.66517e+07	4.65726e+07	1.10333e+08	2.27853e+07	4.2156e+07	3.78698e+07	7.99379e+06	2.16798e+07	2.61167e+06
LPC(22:6)+H	LPC	(22:6)				4.45355e+08	4.17332e+08	4.97185e+08	4.35625e+08	3.98324e+08	1.01374e+09	2.00342e+08	4.08467e+08	2.62082e+08	7.8137e+07	2.09468e+08	4.21754e+07
LPC(24:0)+H	LPC	(24:0)				2.3739e+07	2.61994e+07	2.28977e+07	9.97881e+06	2.06147e+07	1.19891e+07	0	0	0	1392.96	0	0
LPC(24:1)+HCOO	LPC	(24:1)				6.27434e+06	5.60068e+06	6.51756e+06	3.41887e+06	3.70549e+06	3.61518e+06	1.73882e+06	544776	72141.9	90908.6	105698	418756
LPC(24:1)+H	LPC	(24:1)				5.60226e+07	5.14046e+07	4.62201e+07	2.72393e+07	2.78029e+07	3.3067e+07	4.72145e+06	523386	503523	385955	30442.6	0
LPC(24:2)+HCOO	LPC	(24:2)				2.14492e+06	3.1266e+06	1.74741e+06	0	0	297177	0	0	0	0	0	0
LPC(24:2)+H	LPC	(24:2)				3.75733e+07	3.32182e+07	4.30145e+07	5.85555e+06	1.265e+07	2.63141e+07	0	0	0	0	0	0
LPC(26:0)+H	LPC	(26:0)				0	0	0	9.09133e+06	8.70019e+06	0	0	0	0	0	0	0
LPC(26:1)+H	LPC	(26:1)				2.0538e+07	2.72806e+07	1.72609e+07	951028	3.32863e+06	8.10536e+06	2.40778e+07	16775.8	1.34277e+06	1.00064e+07	6.94539e+06	5.76015e+06
LPC(28:0)+H	LPC	(28:0)				1.03802e+08	1.06823e+08	1.03849e+08	1.33621e+08	1.6115e+08	1.28643e+08	1.70746e+08	1.3649e+08	1.17357e+08	1.09792e+08	1.16589e+08	1.28635e+08
LPC(28:1)+H	LPC	(28:1)				9.30876e+06	1.01241e+07	2.11971e+06	725121	1.78239e+07	938294	4.95619e+07	2.2845e+07	8.98169e+06	973253	2.55758e+07	3.10683e+07
LPE(14:0)-H	LPE	(14:0)				2.11919e+07	1.83529e+07	2.11207e+07	7.86064e+06	8.0268e+06	1.70449e+07	3.72995e+06	9.64737e+06	6.60931e+06	1.12905e+06	4.95454e+06	3229.07
LPE(14:0)+H	LPE	(14:0)				3.97524e+07	4.5043e+07	4.61248e+07	1.3039e+07	1.41742e+07	3.45006e+07	75101	1.85145e+07	1.30729e+07	1.90073e+06	1.18872e+07	0
LPE(14:1)-H	LPE	(14:1)				2.8664e+06	2.16718e+06	2.99115e+06	2.68029e+06	2.38707e+06	633044	0	142089	49206.3	0	53070.6	0
LPE(16:0)-H	LPE	(16:0)				3.22914e+08	2.56189e+08	2.65904e+08	2.18442e+08	1.99062e+08	3.3762e+08	3.41254e+07	4.29284e+07	3.25667e+07	2.17095e+07	7.77478e+07	1.25132e+07
LPE(16:0e)-H	LPE	(16:0e)				1.07073e+07	1.06086e+07	1.17149e+07	7.00274e+06	7.94049e+06	9.18365e+06	127980	757635	234089	0	324196	51092.5
LPE(16:0e)+H	LPE	(16:0e)				1.89542e+07	2.87634e+07	3.40669e+07	17701.4	1.03896e+06	3.46177e+07	1.04521e+07	2.10999e+06	1.10882e+07	2.07511e+06	3.03916e+06	3.89778e+06
LPE(16:0p)-H	LPE	(16:0p)				4.76305e+07	4.715e+07	5.23256e+07	4.45515e+07	5.8424e+07	4.37222e+07	3.1562e+07	2.57637e+07	2.92021e+07	2.83038e+07	2.15437e+07	4.14831e+07
LPE(16:1)-H	LPE	(16:1)				2.1859e+08	1.97186e+08	2.96825e+08	9.23635e+07	9.02345e+07	1.59232e+08	9.52041e+06	1.64694e+07	1.65314e+07	2.35737e+06	1.60009e+07	1.68508e+06
LPE(17:0)-H	LPE	(17:0)				5.6698e+06	5.36193e+06	4.39809e+06	5.60848e+06	6.56507e+06	1.1642e+07	217342	504771	413718	129809	398973	395480
LPE(17:1)-H	LPE	(17:1)				5.45512e+07	4.94789e+07	5.72695e+07	2.85353e+07	3.13812e+07	7.13173e+07	7.63078e+06	2.6715e+07	2.12372e+07	4.1439e+06	8.22922e+06	2.93416e+06
LPE(18:0)-H	LPE	(18:0)				1.1712e+08	1.24993e+08	1.2917e+08	9.18681e+07	9.62515e+07	1.27519e+08	2.74731e+07	3.70818e+07	2.9589e+07	1.62719e+07	2.33462e+07	1.93365e+07
LPE(18:0e)-H	LPE	(18:0e)				4.51202e+06	5.6134e+06	4.65414e+06	4.13191e+06	13565.8	6.8086e+06	0	117356	0	3916.23	0	0
LPE(18:0p)-H	LPE	(18:0p)				1.95503e+07	1.88933e+07	2.27165e+07	3.59137e+07	4.86617e+07	3.09397e+07	3.34655e+07	2.14163e+07	1.94299e+07	1.78811e+07	2.24882e+07	3.93791e+07
LPE(18:1)-H	LPE	(18:1)				3.38391e+09	2.884e+09	3.3793e+09	2.31536e+09	2.08405e+09	3.68735e+09	6.81083e+07	2.14278e+07	1.19139e+08	6.94141e+06	1.21845e+08	6.54755e+06
LPE(18:1p)-H	LPE	(18:1p)				5.79399e+06	6.07231e+06	1.15852e+07	4.24095e+06	9.3456e+06	5.39244e+06	3.94051e+06	2.37343e+06	2.41097e+06	3.14359e+06	2.7402e+06	4.91894e+06
LPE(18:2)-H	LPE	(18:2)				4.71617e+08	4.29732e+08	8.41728e+08	1.60828e+08	1.3695e+08	3.06135e+08	9.68846e+06	2.12018e+07	1.83527e+07	8.33647e+06	2.58439e+07	4.77535e+06
LPE(18:3)-H	LPE	(18:3)				7.74407e+07	6.29897e+07	7.02669e+07	3.2356e+06	9.91702e+06	2.14781e+06	772618	1.46846e+06	1.21029e+06	88266.8	1.20919e+06	0
LPE(18:3)+H	LPE	(18:3)				1.71062e+07	1.78131e+07	9.96989e+06	3.12773e+07	2.5255e+07	1.54097e+07	0	0	2431.51	0	0	0
LPE(19:1)-H	LPE	(19:1)				1.00259e+07	8.40979e+06	9.77087e+06	2.94049e+06	2.22033e+06	2.44784e+07	52449.1	307390	78668.2	43323.6	302056	0
LPE(20:0)-H	LPE	(20:0)				1.64446e+07	1.96203e+07	1.73681e+07	2.11489e+07	2.18724e+07	1.99208e+07	122877	185626	0	0	153125	107390
LPE(20:0p)-H	LPE	(20:0p)				1.5106e+07	1.69841e+07	1.39674e+07	2.49348e+07	2.79021e+07	2.05795e+07	2.87849e+07	2.52008e+07	2.6147e+07	2.40349e+07	2.71518e+07	2.86799e+07
LPE(20:1)-H	LPE	(20:1)				1.51926e+08	1.40007e+08	1.72469e+08	1.19822e+08	1.10976e+08	2.13009e+08	651507	2.95829e+06	369411	187733	1.60209e+06	120007
LPE(20:2)-H	LPE	(20:2)				4.4701e+08	4.06345e+08	4.27558e+08	3.73561e+08	1.24213e+08	2.67548e+08	1.32575e+06	4.32567e+06	2.19185e+06	511240	3.46245e+06	188580
LPE(20:3)-H	LPE	(20:3)				1.76151e+09	1.56729e+09	1.70497e+09	2.29073e+08	2.25619e+08	4.79892e+08	3.40499e+07	1.52193e+08	1.19791e+08	1.60149e+07	7.24867e+07	9.11242e+06
LPE(20:4)-H	LPE	(20:4)				4.43037e+09	4.36009e+09	5.02354e+09	2.45495e+09	2.31707e+09	4.665e+09	1.36232e+09	3.53721e+09	2.58244e+09	2.90531e+08	1.38146e+09	1.38424e+08
LPE(20:5)-H	LPE	(20:5)				1.26221e+08	1.24411e+08	1.47677e+08	4.73634e+07	4.59291e+07	9.69629e+07	2.25655e+07	5.34632e+07	3.78923e+07	5.33498e+06	1.71054e+07	2.66679e+06
LPE(22:0)-H	LPE	(22:0)				3.32472e+06	2.29897e+06	4.61379e+06	1.11701e+07	8.63752e+06	2.3251e+06	0	0	0	0	0	0
LPE(22:1)-H	LPE	(22:1)				1.02918e+07	7.78512e+06	8.88672e+06	5.57131e+06	2.69448e+07	1.0449e+07	395938	1.17033e+06	2.57777e+06	2.00673e+06	120687	0
LPE(22:2)-H	LPE	(22:2)				1.69716e+07	1.73578e+07	2.36298e+07	4.31497e+06	4.19057e+06	1.43396e+07	243239	1.36897e+06	351608	97456.4	234996	0
LPE(22:3)-H	LPE	(22:3)				7.61383e+08	6.82666e+08	8.02209e+08	2.62763e+08	2.4989e+08	5.14648e+08	4.34152e+06	1.07795e+07	7.71069e+06	768137	4.65359e+06	334539
LPE(22:4)-H	LPE	(22:4)				6.18892e+08	5.5971e+08	6.30904e+08	4.71469e+08	4.34981e+08	9.14082e+08	1.23159e+08	2.66962e+08	2.0852e+08	4.36045e+07	1.77447e+08	1.8763e+07
LPE(22:5)-H	LPE	(22:5)				5.17734e+08	5.45681e+08	5.5403e+08	4.91057e+08	3.42231e+08	7.17398e+08	9.80014e+07	2.32342e+08	1.53782e+08	3.01424e+07	1.27774e+08	1.58688e+07
LPE(22:6)-H	LPE	(22:6)				7.6742e+08	6.30336e+08	7.35606e+08	4.19931e+08	4.99107e+08	8.47216e+08	2.51628e+08	6.52539e+08	4.21993e+08	9.61241e+07	3.1892e+08	4.06757e+07
LPE(22:6)+H	LPE	(22:6)				1.32702e+09	1.35543e+09	1.47704e+09	1.01568e+09	9.19864e+08	1.82477e+09	5.43881e+08	1.18987e+09	8.34377e+08	1.77963e+08	6.4155e+08	9.80771e+07
LPE(24:0)-H	LPE	(24:0)				1.41627e+06	3.29165e+06	5919.25	2.538e+06	2.08424e+06	3681.96	0	0	0	0	0	0
LPE(24:1)-H	LPE	(24:1)				6.84057e+06	2.23445e+06	2.3885e+06	5.01935e+06	5.32997e+06	6.08184e+06	463059	128636	411714	210142	0	202545
LPE(24:2)-H	LPE	(24:2)				2.5445e+07	2.50537e+07	2.61527e+07	372478	101184	1.12082e+06	0	2767.01	0	0	0	0
LPG(14:0)-H	LPG	(14:0)				941794	1.30051e+06	2.06121e+06	287148	549567	256281	810349	1.92611e+06	1.29475e+06	239533	657696	0
LPG(16:0)-H	LPG	(16:0)				5.06542e+07	2.80066e+07	3.01624e+07	6.53034e+07	6.16896e+07	5.44402e+07	2.59604e+07	5.1176e+07	3.64768e+07	5.67166e+06	2.89023e+07	3.88599e+06
LPG(16:1)-H	LPG	(16:1)				1.13455e+07	3.94667e+06	5.94399e+06	2.95688e+06	6.12978e+06	6.40421e+06	82044.6	207616	245218	109647	0	0
LPG(18:0)-H	LPG	(18:0)				5.45875e+06	5.71138e+06	5.47387e+06	6552.23	3.88286e+06	5.74781e+06	914579	1.81142e+06	499780	290778	6136.23	209206
LPG(18:1)-H	LPG	(18:1)				2.39621e+08	2.31803e+08	2.87383e+08	9.69095e+07	1.23586e+08	1.66954e+08	1.70848e+07	2.33332e+07	1.59053e+07	5.46259e+06	9.99013e+06	3.83661e+06
LPG(18:1)+H	LPG	(18:1)				7.248e+07	1.55901e+07	4.74509e+07	3.72146e+06	1.01099e+07	3.72048e+07	262718	0	0	0	0	0
LPG(18:1)+NH4	LPG	(18:1)				7.20984e+07	3.7579e+07	7.58977e+07	6.15153e+07	6.55168e+07	4.50104e+07	0	1.34619e+06	880680	728356	461432	0
LPG(18:2)-H	LPG	(18:2)				7.47751e+06	7.341e+06	8.67349e+06	4.80574e+06	5.25499e+06	4.41836e+06	0	1846.6	0	0	1834.67	0
LPG(20:1)-H	LPG	(20:1)				1.81389e+07	5.87628e+06	2.30743e+07	4.43299e+06	2.02696e+07	1.73193e+07	48709.9	0	0	0	0	0
LPG(20:2)-H	LPG	(20:2)				3.17015e+07	4.25206e+07	5.46581e+07	1.70811e+07	2.66218e+07	1.8153e+07	63734.5	0	105794	0	0	0
LPG(20:3)-H	LPG	(20:3)				1.08718e+07	1.23345e+07	2.76308e+07	193019	446999	5.82749e+06	0	111052	0	0	0	0
LPG(22:3)-H	LPG	(22:3)				2.09733e+06	2.14151e+06	2.49945e+06	48149.6	7324.66	2943.37	0	0	714.207	0	0	0
LPG(22:4)-H	LPG	(22:4)				9.18805e+06	9.29297e+06	1.62157e+07	4.07339e+06	484499	1.34469e+07	4.1609e+06	5.62874e+06	2.89099e+06	1.8597e+06	16975	4.84825e+06
LPG(22:6)-H	LPG	(22:6)				7.00778e+06	7.66158e+06	9.55426e+06	5.89632e+06	9.65466e+06	7.7599e+06	9.53421e+06	5.7434e+06	8.48902e+06	5.99711e+06	8.14002e+06	4.81313e+06
LPI(16:0)-H	LPI	(16:0)				9.13588e+06	9.51446e+06	9.04107e+06	6.72597e+06	4.27647e+06	9.44915e+06	869870	7195.36	1.53804e+06	351584	1.58081e+06	186249
LPI(16:1)-H	LPI	(16:1)				3.56395e+06	2.73934e+06	5.09587e+06	1.95632e+06	1.62154e+06	2.94326e+06	96475.1	304670	391096	0	82867.2	0
LPI(18:0)-H	LPI	(18:0)				1.85083e+08	2.00579e+08	1.96962e+08	7.77261e+07	6.19462e+07	1.56421e+08	1.75698e+07	3.46125e+07	3.04498e+07	1.39401e+07	2.87449e+07	6.46683e+06
LPI(18:1)-H	LPI	(18:1)				1.6567e+07	1.84777e+07	1.95693e+07	1.70691e+07	2.02954e+07	1.60368e+07	9.36854e+06	1.80441e+07	1.31432e+07	3.27365e+06	6.8875e+06	1.28483e+06
LPI(18:2)-H	LPI	(18:2)				2.68377e+06	2.19758e+06	2.96864e+06	78186.6	411882	282675	0	0	0	0	0	0
LPI(20:2)-H	LPI	(20:2)				2.31713e+07	3.07341e+07	3.6713e+07	1.12485e+07	5.46397e+06	1.6118e+07	271728	462625	60625.2	0	0	0
LPI(20:3)-H	LPI	(20:3)				3.49305e+07	3.38008e+07	4.25037e+07	1.29687e+07	1.36706e+07	2.76513e+07	891337	874833	523842	225675	524681	1420.39
LPI(20:4)-H	LPI	(20:4)				6.39405e+06	8.51886e+06	9.56302e+06	6.82198e+06	5.5739e+06	1.46801e+07	4.95289e+06	1.19841e+07	8.43182e+06	3.33078e+06	6.58145e+06	1.49398e+06
LPI(22:3)-H	LPI	(22:3)				4.46538e+06	1.48751e+06	6.07564e+06	2.6023e+06	2.11286e+06	5.11344e+06	0	0	0	0	0	0
LPI(22:4)-H	LPI	(22:4)				684244	1.9629e+06	162947	1.71747e+06	2.37736e+06	5.94782e+06	84432.6	417463	612038	1461.08	1065.29	957.205
LPI(22:6)-H	LPI	(22:6)				1.18795e+06	1.82231e+06	2.78921e+06	733321	37655.6	1.66371e+06	585734	1.04443e+06	854218	114250	350451	571.578
LPS(16:1)-H	LPS	(16:1)				2.04824e+06	1.741e+06	3.19993e+06	1291.17	346367	1.14447e+06	0	0	0	0	0	0
LPS(18:0)-H	LPS	(18:0)				7.8764e+06	4.54099e+06	7.29758e+06	3.48312e+06	2.23109e+06	9.01008e+06	351526	2.4258e+06	283645	335549	1.08213e+06	190783
LPS(18:1)-H	LPS	(18:1)				2.19838e+07	2.57281e+07	2.86889e+07	1.15384e+07	9.9047e+06	1.74514e+07	1.11959e+06	3.01436e+06	1.65434e+06	334984	511419	265555
LPS(20:4)-H	LPS	(20:4)				563535	1.66868e+06	2.15938e+06	869.206	331555	1.28212e+06	0	113578	147118	0	83915.1	0
LPS(22:5)-H	LPS	(22:5)				1.66524e+06	1.6893e+06	487137	972601	294459	1.33218e+06	0	1640.54	0	0	0	0
LSM(d18:1)+HCOO	LSM	(d18:1)				1.94533e+06	2.05761e+06	2.04739e+06	221858	1.04487e+06	919615	0	0	0	0	0	0
LSM(d20:1)+HCOO	LSM	(d20:1)				1146.67	47248.5	243320	0	0	200848	2.21051e+06	1.70262e+06	1.53001e+06	1.12763e+06	1.55912e+06	1.29866e+06
LSM(d20:2)+H	LSM	(d20:2)				2.27662e+06	1.91811e+06	677712	37047	7798.89	3.73601e+06	1.22028e+07	1.2756e+07	4.77369e+06	1.57024e+07	1.89488e+06	2.53173e+06
LdMePE(16:0)-H	LdMePE	(16:0)				8.95021e+06	8.7629e+06	1.12301e+07	7.93732e+06	5.47322e+06	1.43892e+07	2.0133e+06	3.23651e+06	1.20152e+06	559011	635598	198764
LdMePE(16:1)-H	LdMePE	(16:1)				1.14623e+06	357988	2.56258e+06	286932	1.1051e+06	1.285e+06	0	5513.23	174888	0	170792	0
LdMePE(18:1)-H	LdMePE	(18:1)				2.05219e+07	1.93682e+07	1.9742e+07	1.07091e+07	1.15501e+07	2.46506e+07	326866	1.17282e+06	300039	70963.5	347252	84900.1
MG(30:0)+NH4	MG	(30:0)				3.19058e+07	3.70988e+07	3.83251e+07	0	1.58346e+07	1.00973e+07	34999.8	63768.1	1.82905e+06	14901.7	20398.2	20392.9
MG(32:0)+H	MG	(32:0)				6.80488e+07	7.19719e+07	156507	5.23272e+07	5.61193e+07	6.89553e+07	5.79126e+07	4.72545e+07	3.3821e+07	55206.7	1.43551e+07	1.118e+07
MG(32:0)+NH4	MG	(32:0)				1.34873e+06	2.14735e+08	2.39501e+08	1.6181e+08	1.79605e+08	1.90961e+08	1.60063e+08	1.11474e+08	9.83286e+07	2.66683e+07	3.34465e+07	3.64179e+07
MG(32:1)+H	MG	(32:1)				1.39366e+07	1.22321e+07	2.82079e+07	0	8.08956e+06	5.01942e+06	0	0	0	0	0	0
MG(32:1)+NH4	MG	(32:1)				1.11597e+08	8.75971e+07	1.02506e+08	1.14615e+07	1.4846e+07	6.04993e+07	3.37056e+07	2.09404e+07	62170.9	8.98251e+06	23003	9.71814e+06
MG(33:1)+NH4	MG	(33:1)				3.6066e+07	3.26114e+07	3.79647e+07	3.71285e+07	3.40521e+07	3.10187e+07	3.45662e+07	3.4201e+07	3.77725e+07	2.29854e+07	2.87297e+07	2.66793e+07
MG(34:0)+NH4	MG	(34:0)				6.06124e+07	6.58799e+07	8.62942e+07	6.10989e+07	1.46152e+06	6.94584e+07	1.22838e+08	1.03972e+08	8.90449e+07	1.9403e+07	2.61766e+07	3.23271e+07
MG(34:1)+H	MG	(34:1)				101350	5.14805e+07	6.34851e+07	4.48673e+07	4.62249e+07	4.29113e+07	3.15754e+07	2.24693e+07	2.33252e+07	1.22771e+06	8.22533e+06	1.13101e+07
MG(34:1)+NH4	MG	(34:1)				3.13247e+08	3.04981e+08	4.39088e+08	2.50681e+08	2.71813e+08	2.6628e+08	1.98399e+08	1.4266e+08	1.26802e+08	4.20829e+07	5.32027e+07	5.70997e+07
MG(36:0)+NH4	MG	(36:0)				2.29634e+06	2.17559e+06	32108	0	0	546109	2.33723e+07	2.19389e+07	1.67783e+07	14445.5	3.49015e+06	7.10802e+06
MG(36:1)+NH4	MG	(36:1)				6.27055e+07	6.80705e+07	7.92151e+07	5.17481e+07	8.38512e+07	6.59532e+07	2.85326e+07	1.64902e+07	1.26276e+07	7.69464e+06	1.03337e+07	9.47383e+06
MGMG(16:0)+HCOO	MGMG	(16:0)				314709	1.38072e+06	1.38278e+06	0	25214.4	167229	146.307	82789	26744.7	0	168.102	0
MGMG(21:3)+HCOO	MGMG	(21:3)				3.74125e+06	3.73143e+06	2.85041e+06	4.00744e+06	1.10046e+06	2.60796e+06	2.91799e+06	3.20801e+06	3.08582e+06	2.70169e+06	3.89914e+06	2.88025e+06
MGMG(24:1)+HCOO	MGMG	(24:1)				2.20487e+07	2.85953e+07	3.62646e+07	2.42603e+07	6.75472e+06	5.90855e+06	4.79928e+07	6.66371e+07	5.67922e+07	4.52384e+07	5.37686e+07	5.24138e+07
MGMG(24:3)+HCOO	MGMG	(24:3)				7.03769e+06	8468829	9.262e+06	6.63465e+06	8.83805e+06	3.37871e+06	3.22915e+06	9.47578e+06	1.10889e+07	8.73928e+06	1.04181e+07	8.10843e+06
MePC(24:2)+NH4	MePC	(24:2)				1.28533e+07	7.24651e+06	1.10938e+07	48118.5	26992.1	2.64711e+06	1.22868e+06	4.60928e+06	6.10585e+06	2.4856e+06	2.4198e+06	4.45711e+06
MePC(27:4p)+NH4	MePC	(27:4p)				2.20327e+07	1.99433e+07	811094	1.71665e+07	1.82719e+07	5.06755e+07	330998	69740.4	0	0	315774	0
MePC(29:1)+NH4	MePC	(29:1)				0	0	315479	0	0	0	0	0	0	395920	0	921018
MePC(30:2)+NH4	MePC	(30:2)				3.83413e+06	2.60007e+06	5.78577e+06	53320.3	3.29344e+06	908288	1.10321e+06	2.95939e+06	1.62879e+06	5.34018e+06	1.38668e+06	437353
MePC(30:2e)+NH4	MePC	(30:2e)				5.77247e+07	5.5061e+07	3.38658e+07	5.63683e+07	5.31321e+07	6.35266e+07	7.92897e+06	5.73432e+06	7.58041e+06	579260	748898	9.3139e+06
MePC(31:1)+NH4	MePC	(31:1)				2.17621e+07	1.88092e+07	1.14552e+07	4.65225e+06	3.15656e+07	3.08315e+07	15387	0	0	0	0	0
MePC(32:2)+NH4	MePC	(32:2)				1.53171e+10	1.50761e+10	1.44454e+10	9.25859e+07	9.98262e+07	1.1959e+08	1.71866e+10	1.5957e+10	1.55936e+10	1.19591e+10	1.25728e+10	1.24767e+10
MePC(32:3)+NH4	MePC	(32:3)				6.68905e+09	2.68313e+09	2.79573e+09	2.66843e+09	5.20584e+09	4.79746e+09	2.71449e+08	1.19293e+08	2.7998e+08	3.88731e+09	5.54619e+08	7.14997e+08
MePC(33:2)+NH4	MePC	(33:2)				1.55438e+07	3.51719e+07	3.02384e+07	1.08309e+07	1.22758e+07	1.18662e+07	0	1.01931e+06	1.48709e+06	1.16612e+06	1.45182e+06	0
MePC(33:3)+NH4	MePC	(33:3)				2.20693e+08	707724	1.24262e+08	1.12551e+09	4.25686e+08	3.99532e+08	1.81237e+06	6.04863e+07	4.50781e+07	1.10689e+08	7.5985e+07	2.15827e+06
MePC(33:4)+NH4	MePC	(33:4)				2.62122e+06	405714	2.31765e+06	11485.4	26478.9	8.13328e+06	3.94828e+07	3.30402e+07	3.93051e+07	441868	9.60391e+06	1.33429e+07
MePC(33:5)+NH4	MePC	(33:5)				8.33293e+07	1.01656e+08	1.35547e+08	9.96377e+07	2.00532e+08	4.24507e+07	1.24784e+09	1.1327e+09	1.06801e+09	8.06287e+08	9.12194e+08	8.69479e+08
MePC(34:0)+NH4	MePC	(34:0)				557500	4.40999e+06	4.23866e+06	0	0	14204.6	28909.9	0	0	737138	1675.62	18455.1
MePC(34:1)+NH4	MePC	(34:1)				1.92805e+06	2.48262e+06	5.46757e+06	4.62321e+06	5.10987e+06	1.08385e+06	0	0	0	0	0	0
MePC(34:3)+NH4	MePC	(34:3)				8.87929e+09	9.05886e+09	9.23758e+09	8.10235e+07	7.80424e+09	7.49236e+09	6.87614e+09	5.82503e+09	5.63802e+09	5.5303e+09	4.44292e+09	5.81586e+09
MePC(34:4)+NH4	MePC	(34:4)				6.01438e+09	5.38634e+09	5.05294e+09	3.17706e+09	2.82684e+09	1.47599e+09	3.28708e+09	2.53749e+09	2.5205e+09	2.09782e+09	2.88619e+09	2.90509e+09
MePC(35:1)+NH4	MePC	(35:1)				1.91424e+07	3.90508e+07	2.20041e+07	1.67438e+07	2.33283e+07	7.37068e+06	7.26844e+06	6.74568e+06	1.92117e+07	1.39146e+07	6.29013e+06	1.08742e+07
MePC(35:4)+NH4	MePC	(35:4)				1.17946e+06	87308.4	883470	0	1.23194e+06	3.00118e+06	3.03444e+06	7.07251e+06	3.44736e+06	8.9439e+06	7.08842e+06	1.58934e+07
MePC(36:0e)+NH4	MePC	(36:0e)				0	0	0	0	0	0	9.05619e+06	1.351e+07	8.56249e+06	1.20085e+06	35945.2	1.84965e+06
MePC(36:3)+NH4	MePC	(36:3)				1.65176e+08	1.70363e+08	1.50608e+08	932733	1.10551e+08	1.45722e+08	9.35779e+07	4.62034e+07	3.58346e+07	6.44108e+07	1.98467e+07	7.49661e+07
MePC(36:4)+NH4	MePC	(36:4)				1.53545e+09	1.43022e+09	1.02139e+09	1.2107e+09	6.05385e+08	9.47517e+08	1.59836e+08	1.30312e+08	1.38132e+08	8.69571e+08	7.94498e+07	8.05711e+07
MePC(36:5)+NH4	MePC	(36:5)				7.76745e+08	7.45887e+08	7.07428e+08	7.99422e+08	8.07118e+08	7.15594e+08	2.48717e+09	2.11525e+09	2.03166e+09	1.64738e+09	1.72786e+09	2.51461e+09
MePC(37:2)+NH4	MePC	(37:2)				2.85751e+07	2.60822e+07	1.78459e+07	1.65342e+07	1.19098e+06	1.09683e+07	2.50045e+06	2.16374e+06	6.26467e+06	8.36255e+06	2.93452e+07	1.22972e+07
MePC(37:3)+NH4	MePC	(37:3)				9.34041e+07	1.04263e+08	9.41077e+07	8.01923e+07	1.4123e+08	1.04026e+08	16468.4	1.54333e+07	35238.5	1.83663e+07	2.06816e+07	1.32924e+07
MePC(38:1)+NH4	MePC	(38:1)				1.6854e+07	1.69303e+07	1.10207e+07	1.82948e+06	1.42675e+06	829117	936411	1.35441e+06	1.44747e+06	1.32753e+06	9.4862e+06	4.40433e+06
MePC(38:1e)+NH4	MePC	(38:1e)				6.17205e+06	4.03187e+06	1.16156e+06	0	0	682039	4.84738e+06	1.84113e+07	1.27151e+07	1.62434e+07	1.06642e+07	1.46491e+07
MePC(38:2e)+NH4	MePC	(38:2e)				0	0	11345.7	0	0	303155	1.9106e+07	1.29848e+07	41554.7	1.14971e+07	1.49494e+07	1.31788e+07
MePC(38:4p)+NH4	MePC	(38:4p)				8031.48	8.30229e+06	8.35844e+06	0	0	22631.6	436128	209251	0	2.48469e+06	816833	832776
MePC(38:5)+NH4	MePC	(38:5)				3.96549e+08	2.48861e+08	4.16701e+08	3.0574e+08	3.13394e+08	1.62035e+08	2.69633e+07	3.03944e+07	3.2239e+08	3.67899e+08	4.43996e+08	4.45048e+08
MePC(38:6)+NH4	MePC	(38:6)				2.27513e+08	1.64159e+08	1.60278e+08	4.65663e+08	3.45902e+08	1.63275e+08	2.95469e+08	1.27126e+08	1.13054e+08	2.45844e+08	2.59896e+08	2.76372e+08
MePC(38:7)+NH4	MePC	(38:7)				8.64304e+07	1.60694e+08	1.50811e+08	1.59108e+08	1.69554e+08	1.53278e+08	8.05346e+08	6.8761e+08	7.33466e+08	3.02222e+08	4.62353e+08	4.87258e+08
MePC(39:0p)+NH4	MePC	(39:0p)				2.35291e+06	32285.6	1.2866e+07	0	4.72511e+06	1.89541e+07	7.7541e+06	3.19e+07	1.93639e+07	1.87748e+07	1.57089e+07	3.34993e+07
MePC(40:1)+NH4	MePC	(40:1)				38913	33138.6	39569.5	771866	0	0	9.26209e+06	3.28286e+06	1.34972e+07	2.87793e+07	8.63515e+06	9.60516e+06
MePC(40:9)+NH4	MePC	(40:9)				34327.3	1.32364e+07	9.32903e+06	45952.1	2.51806e+06	2.1891e+07	1.56909e+08	1.23259e+08	7.9569e+07	1.33999e+08	1.06877e+08	2.44154e+08
MePC(41:0p)+NH4	MePC	(41:0p)				1.27654e+07	1.39375e+07	2.69445e+07	0	44362.2	1.8633e+07	1.34985e+06	0	305891	4.03229e+06	4.04941e+06	4.88109e+06
MePC(41:7)+NH4	MePC	(41:7)				0	0	0	0	0	0	7.80303e+06	4.06241e+06	816419	1.40053e+06	3.52799e+06	5.61231e+06
MePC(44:10)+NH4	MePC	(44:10)				0	0	0	0	0	0	2.68208e+06	3.96446e+06	3.33315e+06	0	1.77133e+06	2.44185e+06
OAHFA(34:0)-H	OAHFA	(34:0)				1.72279e+07	2.64127e+07	1.78981e+07	93747.2	2.0745e+07	1.87409e+07	1.39731e+07	1.37479e+07	1.50697e+07	1.05743e+07	1.38278e+07	1.39531e+07
OAHFA(36:1)-H	OAHFA	(36:1)				2.68482e+08	3.15865e+08	3.05092e+08	3.1264e+08	3.20455e+08	2.50394e+08	2.65892e+08	2.62818e+08	3.06648e+08	2.52365e+08	2.83817e+08	3.12701e+08
OAHFA(36:3)-H	OAHFA	(36:3)				1.74656e+07	2.03078e+07	2.14454e+07	1.93789e+07	2.0349e+07	93326	2.36633e+07	1.70795e+07	2.65893e+07	1.58118e+07	2.11886e+07	2.33266e+07
OAHFA(37:4)-H	OAHFA	(37:4)				1.02909e+07	1.22859e+07	1.05457e+07	1.35443e+07	1.46064e+07	1.01455e+07	1.01362e+07	7.859e+06	9.31475e+06	1.03199e+07	1.23722e+07	1.33992e+07
OAHFA(38:0)-H	OAHFA	(38:0)				3.4475e+07	3.54941e+07	3.68224e+07	3.90455e+07	3.13957e+07	2.80219e+07	395648	592300	300328	6.47238e+06	1.45927e+06	2.34106e+06
OAHFA(38:2)-H	OAHFA	(38:2)				2.26864e+06	1.93197e+06	2.20701e+06	3364.71	894915	321990	0	0	0	0	0	0
OAHFA(38:3)-H	OAHFA	(38:3)				1.94638e+06	6750.7	5019.49	3930.81	4074.33	2.09533e+06	2.02328e+06	1.94005e+06	2.91448e+06	1.6662e+06	2.46816e+06	1.76135e+06
OAHFA(38:4)-H	OAHFA	(38:4)				791410	3418.59	45946.7	0	1.05826e+06	4.09222e+06	0	0	84931.9	0	0	0
OAHFA(38:5)-H	OAHFA	(38:5)				9.55601e+07	9.84992e+07	7.99073e+07	6.59553e+07	5.95638e+07	5.20123e+07	7.08311e+07	6.53334e+07	8.42099e+07	6.95928e+07	7.68905e+07	7.254e+07
OAHFA(40:6)-H	OAHFA	(40:6)				9.52227e+06	1.04995e+07	1.57154e+06	4.09796e+06	515181	7.07824e+06	0	0	0	0	0	0
OAHFA(40:7)-H	OAHFA	(40:7)				9.63361e+07	1.72836e+08	1.06707e+08	1.90165e+08	1.23511e+08	7.57911e+07	5.80775e+07	9.81581e+07	1.0836e+08	8.6254e+07	6.81196e+07	1.26508e+08
OAHFA(40:8)-H	OAHFA	(40:8)				2.1495e+06	434491	1.08107e+06	1.4808e+06	1.83143e+06	1.47562e+06	3.29185e+06	3.21458e+06	3.53776e+06	3.24064e+06	3.51867e+06	3.21462e+06
OAHFA(42:10)-H	OAHFA	(42:10)				1.66375e+07	2.27781e+07	6.56183e+07	2.61301e+07	1.88697e+07	3.39437e+07	2.74499e+07	3.07267e+07	2.67727e+07	3.93264e+07	3.17189e+07	1.17154e+07
OAHFA(42:7)-H	OAHFA	(42:7)				2189.89	1.01692e+06	52962.3	1.63083e+06	1.73754e+06	2.00849e+06	0	0	0	0	0	0
OAHFA(42:8)-H	OAHFA	(42:8)				4.60607e+06	3.28911e+06	3.6092e+06	3.41599e+06	26757.5	5.70516e+06	1.6717e+06	1.05638e+06	2.95016e+06	2.16914e+06	3.98904e+06	17577.1
PA(16:0/14:0)-H	PA	(16:0)	(14:0)			0	0	0	0	0	0	1.96065e+06	2.92108e+06	1.65195e+06	757.396	1.6489e+06	1.02173e+06
PA(16:0/16:0)-H	PA	(16:0)	(16:0)			0	0	0	0	0	0	307609	870370	248956	505847	64328.3	330505
PA(10:0e/22:6)-H	PA	(10:0e)	(22:6)			2.07478e+07	1.0546e+07	4.65244e+07	1.73308e+07	5.90297e+06	5.55048e+07	1.00662e+07	29934.6	2.18461e+07	3.62273e+07	3.65862e+07	28257.8
PA(16:0/18:1)-H	PA	(16:0)	(18:1)			246947	318486	73913.5	0	230003	130590	3.60815e+06	2.40217e+06	613191	282176	1.16236e+06	184088
PA(34:1e)-H	PA	(34:1e)				0	0	0	1.36228e+06	484174	0	0	0	0	0	0	0
PA(36:1e)-H	PA	(36:1e)				2.12822e+07	4.3437e+06	3.0978e+07	1.46936e+06	3.90854e+07	3.69273e+07	1.71649e+07	6.42334e+06	1.4887e+07	1.00715e+07	1.1991e+07	9.82549e+06
PA(36:2e)-H	PA	(36:2e)				365589	506958	80609.3	256899	1.52582e+06	3.27494e+06	0	0	0	0	0	108357
PA(16:0/20:4)-H	PA	(16:0)	(20:4)			0	0	0	0	0	0	579247	432962	716664	168526	442497	492914
PA(38:1e)-H	PA	(38:1e)				0	0	0	0	0	0	239588	968195	530962	90079.6	607682	145942
PA(18:0/20:4)-H	PA	(18:0)	(20:4)			47450.3	1250.62	0	81258.2	2.79056e+07	3.2952e+06	2.55696e+06	2.12678e+06	2.41459e+06	71667.3	971762	819038
PA(42:1e)-H	PA	(42:1e)				1706.19	1.45293e+06	2028.5	0	140.325	1.27421e+06	5.08024e+06	5.04002e+06	4.0484e+06	2.02908e+06	4.88887e+06	2.39303e+06
PA(44:1e)-H	PA	(44:1e)				1.46024e+06	1.62333e+06	1.20171e+06	107726	990402	889925	3.49113e+06	5.25124e+06	5.67634e+06	3.84054e+06	3.58382e+06	5.51019e+06
PA(44:2e)-H	PA	(44:2e)				10974	12456.3	3.02171e+06	1.29992e+06	42849.7	3.93539e+06	8.2598e+06	9.95777e+06	6.28549e+06	6.78552e+06	5.83649e+06	8.67497e+06
PA(33:0/16:0)-H	PA	(33:0)	(16:0)			842495	4867.11	811513	728284	676266	920301	4.47126e+07	3.35092e+07	2.68886e+07	1.76506e+07	2.13067e+07	1.90137e+07
PAF(20:4)+HCOO	PAF	(20:4)				3.94308e+07	2.89412e+07	4.44493e+07	2.52537e+07	2.83798e+07	3.2175e+07	2.09795e+07	2.56169e+07	2.51687e+07	1.94661e+07	3.14398e+07	2.29201e+07
PC(17:0)+H	PC	(17:0)				29567.5	19317.2	31992.2	0	7.27069e+06	833915	6.09552e+07	4.47133e+07	5.48282e+07	3.65438e+07	3.58265e+07	4.41393e+07
PC(19:1)+H	PC	(19:1)				824576	7.82253e+07	1.03289e+08	5.82561e+06	4.53408e+07	4.59145e+07	6.22016e+07	3.0821e+07	5.0293e+07	3.97684e+07	4.61286e+07	5.16153e+07
PC(19:2e)+H	PC	(19:2e)				2.55805e+06	1.50275e+07	2.47601e+06	3.00312e+06	1.07301e+06	3.06215e+07	206125	0	7732.93	369949	9143.3	0
PC(21:3e)+H	PC	(21:3e)				2.63521e+07	3.09416e+07	3.16724e+07	893072	2.49955e+06	3.44908e+07	42294.2	12330.5	14129.5	0	280143	0
PC(10:0/11:4)+HCOO	PC	(10:0)	(11:4)			0	4822.24	0	11643.1	2.19516e+06	51660.2	1.52493e+07	1.29017e+07	1.62806e+07	9.62806e+06	8.87186e+06	1.25007e+07
PC(10:0/11:4)+H	PC	(10:0)	(11:4)			2.58576e+06	1.36197e+07	4.23798e+06	138411	3.04588e+07	65117.2	7.97847e+07	6.77002e+07	8.23601e+07	3.74447e+07	5.40696e+07	4.46774e+07
PC(24:4p)+H	PC	(24:4p)				51591.5	6.94441e+06	7.48786e+06	2.41944e+06	43368.6	2.19063e+07	9.76417e+06	1.98198e+07	1.99895e+07	29308.5	1.08022e+07	896159
PC(25:0p)+H	PC	(25:0p)				9.33525e+07	8.71176e+07	8.60628e+07	4.15927e+07	6.02724e+07	8.68742e+07	1.82719e+08	2.08205e+08	1.24735e+08	1.4159e+08	1.76057e+08	1.85322e+08
PC(25:1p)+H	PC	(25:1p)				645750	914828	0	1.02903e+07	6.92105e+06	1.35307e+06	0	0	0	0	0	0
PC(12:0/14:0)+HCOO	PC	(12:0)	(14:0)			3.10487e+06	2.44587e+06	2.84863e+06	190648	253257	569648	12403.8	1230.44	0	0	0	2374.49
PC(12:0/14:0)+H	PC	(12:0)	(14:0)			2.95965e+07	3.61652e+07	4.07624e+07	3.50376e+06	10574562	1.03446e+07	2.47656e+06	1.7644e+06	1.12887e+06	280812	0	813.048
PC(14:0/14:0)+HCOO	PC	(14:0)	(14:0)			1.42876e+08	1.50908e+08	1.56948e+08	127289	9.43637e+07	7.5285e+07	1.32444e+08	1.18343e+08	1.00778e+08	7.04582e+07	7.69567e+07	7.86191e+07
PC(14:0/14:0)+H	PC	(14:0)	(14:0)			2.59782e+09	2.75191e+09	2.69263e+09	1.27596e+09	1.54267e+09	1.30565e+09	2.17936e+09	1.5109e+09	1.48525e+09	9.14859e+08	1.07219e+09	1.19951e+09
PC(28:0e)+HCOO	PC	(28:0e)				0	0	127702	0	0	0	5.4366e+06	6.37648e+06	6.19449e+06	2.25628e+06	5.13742e+06	4.96144e+06
PC(14:0p/14:0)+H	PC	(14:0p)	(14:0)			0	0	2995.97	2.8692e+06	0	9917.81	4.11357e+07	2.38447e+07	1.93353e+07	9.25475e+06	2.02772e+07	2.54838e+07
PC(28:1)+H	PC	(28:1)				1.32034e+08	1.21034e+08	1.32446e+08	5.5207e+07	7.16534e+07	6.94731e+07	3.6115e+07	1.62422e+07	1.78095e+07	9.33681e+06	8.59505e+06	9.19821e+06
PC(28:2p)+H	PC	(28:2p)				1.20406e+06	2.57701e+06	1.23947e+07	0	0	0	0	683913	1.0673e+06	9.69453e+06	3.83648e+06	3.93379e+06
PC(15:0/14:0)+HCOO	PC	(15:0)	(14:0)			1.47389e+06	1.37646e+06	9.81792e+06	2.1948e+06	2.28974e+06	821713	2.05901e+06	3.13277e+07	3.33519e+07	2.98891e+07	3.38964e+07	3.25139e+07
PC(15:0/14:0)+H	PC	(15:0)	(14:0)			1.16334e+08	2.51373e+08	2.43379e+08	2.05599e+08	2.35467e+08	1.99421e+08	8.94087e+08	5.03534e+07	5.23727e+07	3.42405e+07	4.43178e+07	6.71239e+08
PC(29:0)+CH3COO	PC	(29:0)				2.00428e+06	2.04121e+06	511466	171826	1.04397e+06	895089	8.02337e+07	4.70267e+07	4.70167e+07	5.30663e+07	6.16151e+07	6.62137e+07
PC(29:0e)+H	PC	(29:0e)				20354.8	27757	535587	6.64562e+06	19652.7	6.36606e+06	4.14933e+07	3.45323e+07	3.37245e+07	3.23884e+07	2.81705e+07	3.25275e+07
PC(29:0p)+H	PC	(29:0p)				2.5203e+06	5.96399e+06	1.18469e+06	1.46197e+07	1.26717e+06	1.3786e+07	1.65585e+07	1.31123e+06	5.99952e+06	1.54626e+07	3.0804e+06	2.11803e+07
PC(29:1)+H	PC	(29:1)				3.71547e+08	3.54493e+08	3.82405e+08	3.95086e+08	7.41901e+08	6.17237e+08	7.57916e+08	2.43224e+08	3.29003e+08	1.71234e+08	3.78574e+08	3.63672e+08
PC(29:2)+H	PC	(29:2)				1.38963e+08	1.37018e+08	1.70095e+08	6.66072e+07	7.07749e+07	8.89344e+07	3.33794e+07	5.75981e+07	5.66629e+07	3.89124e+07	6.65335e+07	7.53095e+07
PC(16:0/14:0)+HCOO	PC	(16:0)	(14:0)			2.31349e+07	2.49858e+07	2.28028e+07	9.50109e+06	1.27414e+07	9.65137e+06	1.05587e+09	9.12322e+08	8.17729e+08	6.00832e+08	7.04942e+08	7.36342e+08
PC(16:0/14:0)+H	PC	(16:0)	(14:0)			5.5177e+08	5.74263e+09	5.91738e+09	1.73717e+08	2.44224e+08	1.00547e+08	1.09195e+10	1.03599e+10	9.84764e+09	7.56054e+09	8.3087e+09	8.90256e+09
PC(16:0e/14:0)+HCOO	PC	(16:0e)	(14:0)			4.66393e+07	5.36234e+07	5.61725e+07	3.99075e+07	8.20303e+07	7.51399e+07	9.64071e+07	7.79881e+07	7.63555e+07	4.24891e+07	4.65832e+07	5.07541e+07
PC(16:0e/14:0)+H	PC	(16:0e)	(14:0)			1.67302e+09	1.84459e+09	1.86501e+09	2.44584e+09	2.90878e+09	2.54544e+09	3.02909e+09	2.61615e+09	2.49161e+09	1.50568e+09	1.58142e+09	1.58133e+09
PC(14:0p/16:0)+H	PC	(14:0p)	(16:0)			2.40052e+08	2.61981e+08	2.43321e+08	2.1236e+06	3.30535e+08	2.92369e+06	3.16232e+08	2.06989e+08	1.0509e+07	6.82947e+08	3.52106e+08	4.75542e+08
PC(30:0p)+HCOO	PC	(30:0p)				298136	55618.1	0	4.47091e+07	132344	119488	102094	382197	3332.78	130119	94710.1	0
PC(16:1/14:0)+HCOO	PC	(16:1)	(14:0)			4.27142e+08	1.7674e+08	4.24028e+08	5.90009e+07	6.26979e+07	2.75971e+08	1.05561e+08	2.71989e+08	1.60983e+08	1.03439e+08	1.88401e+08	2.1671e+08
PC(16:1/14:0)+H	PC	(16:1)	(14:0)			5.10992e+09	5.13367e+09	5.66163e+09	5.26592e+09	6.13536e+09	2.87893e+09	6.06789e+09	2.32692e+09	4.05515e+09	3.4604e+09	3.39947e+09	4.26125e+09
PC(30:1e)+H	PC	(30:1e)				2.55481e+08	1.32219e+08	2.38914e+08	2.19717e+08	1.05023e+09	5.6499e+08	9.69053e+07	1.55067e+08	6.65025e+07	1.23941e+08	9.42712e+07	1.071e+08
PC(16:1/14:1)+HCOO	PC	(16:1)	(14:1)			1.44761e+07	1.52257e+07	1.4215e+07	5.11072e+06	6.92937e+06	2.29269e+07	1.05573e+07	4.45044e+06	7.60103e+06	1.56625e+06	5.66166e+06	5.96537e+06
PC(16:1/14:1)+H	PC	(16:1)	(14:1)			3.2145e+08	6.34394e+08	2.88601e+08	1.08974e+08	7.17935e+08	3.86342e+08	1.79373e+08	2.59788e+08	2.88416e+08	2.8921e+08	1.98786e+08	2.66007e+08
PC(30:2e)+H	PC	(30:2e)				1.65462e+07	2.52317e+07	3.35742e+07	1.82808e+08	1.49139e+08	6.45124e+07	3.01319e+07	2.95771e+07	2.88236e+07	2.64955e+07	3.16158e+07	3.15246e+07
PC(30:3)+H	PC	(30:3)				1.56764e+07	9.50361e+06	549530	316569	0	569624	0	0	0	0	0	0
PC(30:4)+H	PC	(30:4)				1.5971e+07	2.06118e+07	7.90521e+06	0	0	1.5397e+06	0	0	0	0	0	0
PC(15:0/16:0)+HCOO	PC	(15:0)	(16:0)			2.57028e+07	2.995e+07	2.59203e+07	2.02067e+07	2.19997e+07	1.66324e+07	1.98386e+08	1.59322e+08	2.27831e+07	1.86641e+08	1.9557e+08	2.03539e+08
PC(15:016:0)+H	PC	(15:0)	(16:0)			3.24587e+08	3.15789e+08	3.10496e+08	3.74162e+08	3.77658e+08	3.92656e+08	2.43523e+09	2.20161e+09	3.80069e+08	3.79603e+08	3.78867e+08	2.29826e+09
PC(18:0/13:0)+H	PC	(18:0)	(13:0)			1.86833e+07	2.06333e+07	2.57713e+07	393074	2.43643e+07	2.28756e+07	8.64185e+07	9.59795e+07	6.99111e+07	4.95778e+07	7.1432e+07	6.1347e+07
PC(31:0e)+H	PC	(31:0e)				2.95401e+07	3.80214e+07	2.4555e+07	7.8391e+07	9.18984e+07	7.26642e+07	2.55892e+08	2.43755e+08	1.13555e+06	1.65894e+08	1.80504e+08	1.6378e+08
PC(31:0p)+H	PC	(31:0p)				1.96793e+07	2.57806e+07	2.02473e+07	1.08238e+08	1.08324e+08	3.84459e+07	1.80658e+08	9.4936e+07	8.51203e+07	2.08363e+08	1.03539e+08	1.08094e+08
PC(15:0/16:1)+HCOO	PC	(15:0)	(16:1)			2.88439e+07	2.97899e+07	2.87023e+07	2.82677e+07	3.58185e+07	3.9545e+07	7.79806e+07	5.81663e+07	7.26508e+07	3.96654e+07	1.21509e+08	4.77338e+07
PC(15:0/16:1)+H	PC	(15:0)	(16:1)			3.72824e+08	4.91587e+08	4.15706e+08	3.25031e+08	3.88424e+08	3.0465e+08	1.01057e+09	8.63235e+08	8.2725e+08	1.98987e+09	2.09935e+09	2.13776e+09
PC(18:1/13:0)+H	PC	(18:1)	(13:0)			3.44561e+07	2.50979e+07	2.19057e+08	2.23831e+09	4.66309e+08	4.57144e+08	1.84527e+06	1.21477e+06	38839.1	1.08852e+07	1.17552e+07	2.19766e+06
PC(31:2)+H	PC	(31:2)				6.54242e+08	6.7608e+08	9.20596e+08	7.97328e+08	8.42629e+08	7.55785e+08	4.73875e+08	5.05662e+08	6.347e+08	4.54522e+08	4.55856e+08	4.67115e+08
PC(31:2p)+H	PC	(31:2p)				2.79266e+07	2.11561e+07	2.64148e+07	2.98128e+07	2.62482e+07	1.33647e+07	1.35609e+07	1.36788e+07	2.05735e+07	1.58743e+07	1.67052e+07	1.50562e+07
PC(31:3)+H	PC	(31:3)				7.15493e+07	7.32799e+07	6.74822e+07	3.55865e+07	873545	3.82625e+07	1.07531e+08	2.69866e+07	1.95886e+07	4.62317e+06	1.2992e+07	3.45611e+07
PC(32:0)+H	PC	(32:0)				1.2769e+09	1.32159e+09	1.19333e+09	9.83943e+08	1.20381e+09	9.90769e+08	8.69836e+09	9.41704e+09	8.12692e+09	6.4054e+09	7.34822e+09	7.77588e+09
PC(16:0/16:0)+HCOO	PC	(16:0)	(16:0)			1.4093e+08	1.48668e+08	1.54055e+08	1.90527e+08	1.90353e+08	1.55554e+08	8.98199e+08	8.31944e+08	7.659e+08	6.19517e+08	7.03976e+08	6.94837e+08
PC(16:0e/16:0)+HCOO	PC	(16:0e)	(16:0)			1.49341e+08	1.43172e+08	1.5875e+08	1.65386e+08	2.03229e+08	1.76634e+08	2.11095e+08	1.69195e+08	1.89127e+08	7.04549e+07	8.25326e+07	8.31222e+07
PC(16:0e/16:0)+H	PC	(16:0e)	(16:0)			1.79903e+09	1.9203e+09	2.04595e+09	1.88189e+09	2.23239e+08	2.14298e+09	3.7588e+09	3.33496e+09	3.11375e+09	1.43475e+09	1.59047e+09	1.49589e+09
PC(14:0p/18:0)+H	PC	(14:0p)	(18:0)			6.00023e+08	5.78022e+08	2.88972e+08	6.17497e+07	9.57165e+08	9.80405e+08	1.29711e+08	9.98185e+07	8.48983e+07	4.16092e+08	2.64355e+08	2.22018e+08
PC(16:0/16:1)+HCOO	PC	(16:0)	(16:1)			1.46711e+09	1.5589e+09	1.52568e+09	2.32568e+09	2.60065e+09	1.02757e+09	2.44539e+09	2.00977e+09	1.6571e+09	2.47898e+09	1.47034e+09	1.96091e+09
PC(16:0/16:1)+H	PC	(16:0)	(16:1)			1.62294e+10	1.75588e+10	1.66438e+10	2.69873e+10	2.8188e+10	1.29317e+10	2.87879e+10	2.467e+10	2.52033e+10	2.40493e+10	2.53069e+10	2.58054e+10
PC(9:0/23:1)+H	PC	(9:0)	(23:1)			2.26373e+06	4.09424e+06	1.12395e+07	1.62546e+06	4.35971e+06	6.91498e+06	1.03859e+06	1.31378e+07	7.18469e+06	1.29135e+06	6.96117e+06	3.32746e+06
PC(16:0e/16:1)+HCOO	PC	(16:0e)	(16:1)			1.23393e+08	1.32098e+08	2.32235e+08	4.08042e+08	4.77886e+08	1.47398e+08	7.14647e+07	1.03736e+08	1.29692e+08	8.55775e+07	9.92149e+07	9.38853e+07
PC(16:0e/16:1)+H	PC	(16:0e)	(16:1)			1.70023e+09	1.66318e+09	1.76143e+09	3.59925e+09	2.31212e+09	2.51454e+09	2.76624e+09	2.41403e+09	2.34126e+09	1.76258e+09	8.14491e+07	1.71097e+09
PC(32:1p)+H	PC	(32:1p)				1.32365e+09	1.30638e+09	1.2501e+09	4.19785e+08	1.3991e+09	1.98842e+09	1.49079e+09	1.45517e+09	1.41204e+09	1.686e+09	1.3257e+09	1.76185e+09
PC(16:0p/16:1)+HCOO	PC	(16:0p)	(16:1)			2.3032e+07	2.34395e+07	2.98825e+07	4.02154e+07	5.88004e+07	2.46339e+07	1.11896e+08	8.68178e+07	5.90619e+07	8.65049e+07	9.63268e+07	9.38753e+07
PC(16:1p/16:0)+H	PC	(16:1p)	(16:0)			9.78692e+08	1.04583e+08	9.47921e+08	2.09322e+09	3.36622e+09	2.21715e+08	1.90152e+09	1.4405e+09	5.72309e+06	1.79983e+09	1.70351e+09	1.93064e+09
PC(14:0p/18:1)+H	PC	(14:0p)	(18:1)			2.04801e+07	1.70667e+07	1.86958e+07	1.73678e+07	2.13287e+07	1.64183e+07	2.41936e+07	1.6782e+07	1.24027e+07	4.19636e+07	4.91523e+07	4.94969e+07
PC(16:1/16:1)+HCOO	PC	(16:1)	(16:1)			6.12378e+08	1.02379e+09	7.10042e+08	3.00347e+08	3.71875e+08	6.78223e+08	5.18751e+08	4.07176e+08	5.13197e+08	2.6612e+08	3.08988e+08	3.37335e+08
PC(16:1/16:1)+H	PC	(16:1)	(16:1)			1.44176e+10	1.4619e+10	2.5176e+10	5.7846e+09	1.5472e+10	1.05983e+10	1.55119e+10	1.20057e+10	1.37671e+10	9.77908e+09	1.07896e+10	1.08088e+10
PC(32:2)+CH3COO	PC	(32:2)				1.06184e+08	1.23627e+08	1.18292e+08	6.77873e+07	7.55512e+07	1.40257e+08	1.44528e+08	1.56533e+08	1.62765e+08	9.41643e+07	1.87332e+08	8.59104e+07
PC(16:1/16:1)+CH3COO	PC	(16:1)	(16:1)			1.68931e+07	1.45247e+08	9.80563e+06	1.02828e+08	1.1472e+08	1.84998e+08	1.45291e+07	3.24955e+07	1.85569e+08	2.41192e+07	2.15118e+08	1.68521e+07
PC(16:1p/16:1)+H	PC	(16:1p)	(16:1)			1.50119e+08	5.01986e+07	1.58976e+08	8.21197e+07	4.25849e+07	2.66898e+06	6.24866e+07	4.96773e+07	4.78086e+07	6.51381e+07	5.45561e+07	5.379e+07
PC(32:3)+H	PC	(32:3)				3.26958e+08	7.76406e+08	3.95683e+08	6.33819e+08	6.45981e+08	4.6158e+08	7.65424e+08	692822791	6.77959e+08	5.93153e+08	5.97146e+08	6.09519e+08
PC(32:3)+CH3COO	PC	(32:3)				3.20474e+07	1.12679e+07	1.76854e+07	1.05835e+07	1.46205e+07	9.5153e+06	1.04912e+07	1.40781e+07	7.49719e+06	7.23077e+06	1.00505e+07	8.31341e+06
PC(18:4/14:0)+H	PC	(18:4)	(14:0)			3.21476e+07	2.66322e+07	1.04482e+07	2.48973e+07	1.45796e+07	2.48877e+07	8.1608e+06	5.86184e+06	7.61673e+06	4.83871e+06	7.77839e+06	1.36605e+06
PC(32:4e)+H	PC	(32:4e)				10716.9	0	0	0	907866	4067.84	3.53646e+07	1.13947e+07	1.17144e+07	1.12247e+07	1.54671e+07	2.79944e+07
PC(32:4p)+H	PC	(32:4p)				0	0	0	0	0	0	3.37463e+07	2.54931e+07	3.33546e+07	37654.4	3.28485e+07	3.2827e+07
PC(32:9)+H	PC	(32:9)				5.42182e+07	5.89578e+07	6.4266e+07	2.54963e+07	4.31723e+07	3.81218e+07	5.73127e+07	1.11782e+08	1.23441e+08	1.03751e+08	3.41432e+07	4.36661e+07
PC(33:0)+H	PC	(33:0)				4.67925e+08	4.48651e+08	4.65809e+08	2.43574e+08	5.21772e+08	4.68288e+08	9.107e+08	7.19204e+08	6.98996e+08	6.28807e+08	6.87244e+08	6.90434e+08
PC(16:0/17:0)+HCOO	PC	(16:0)	(17:0)			8.66744e+06	2.21238e+07	8.5945e+06	402920	406573	61230.3	5.49849e+07	3.23277e+07	4.59244e+07	3.82299e+07	4.18476e+07	1.3463e+07
PC(33:0e)+H	PC	(33:0e)				1.28502e+08	1.26664e+08	1.40168e+08	6.08836e+07	1.07097e+08	1.67283e+08	2.62518e+08	2.39588e+08	2.4352e+08	1.53391e+08	1.68893e+08	1.70946e+08
PC(33:0p)+H	PC	(33:0p)				9.93542e+07	7.60032e+07	8.81648e+07	1.46099e+08	4.9489e+07	2.16044e+08	1.68034e+08	1.37095e+08	1.29636e+08	2.5972e+08	1.15324e+08	1.39801e+08
PC(17:1/16:0)+HCOO	PC	(17:1)	(16:0)			2.14336e+08	2.43193e+08	2.11178e+08	1.64491e+08	2.40553e+08	5.47647e+07	3.97339e+08	3.39103e+08	3.15974e+08	3.33132e+08	3.65548e+08	3.35162e+08
PC(17:1/16:0)+H	PC	(17:1)	(16:0)			4.38494e+08	4.62521e+08	2.50218e+09	2.06867e+09	3.06324e+08	2.96054e+08	5.27611e+09	4.57412e+09	4.45121e+09	4.80808e+09	7.62285e+09	5.14365e+09
PC(15:0/18:1)+H	PC	(15:0)	(18:1)			2.8762e+09	3.08152e+09	3.21905e+09	3.409e+09	3.90738e+09	3.52044e+09	1.99986e+09	1.86593e+09	1.59944e+09	1.54268e+09	1.88229e+09	1.74507e+09
PC(33:1p)+H	PC	(33:1p)				2.42484e+07	1.77443e+07	4.72041e+06	1.74954e+07	3.24667e+06	2.04824e+07	1.01799e+08	3.40348e+07	1.21304e+08	5.23161e+07	3.84139e+07	1.88334e+07
PC(17:1/16:1)+HCOO	PC	(17:1)	(16:1)			2.39605e+07	9.38917e+06	1.40574e+07	9.86827e+06	4.69825e+06	5.61988e+06	9.75469e+07	5.48625e+07	4.77889e+07	5.70692e+07	4.91515e+07	5.03591e+07
PC(17:1/16:1)+H	PC	(17:1)	(16:1)			3.49949e+09	3.1158e+09	3.18472e+09	2.54099e+09	3.79886e+09	4.17571e+09	2.85343e+09	3.12634e+09	1.21187e+09	7.38251e+08	1.45013e+09	1.42021e+09
PC(33:3)+H	PC	(33:3)				5.26328e+08	5.36601e+08	5.2989e+08	3.9352e+08	4.55429e+08	3.7745e+08	3.18003e+08	3.11686e+08	2.60665e+08	3.05154e+08	3.40732e+08	3.18716e+08
PC(33:4)+H	PC	(33:4)				8.63121e+08	8.02356e+08	8.49093e+08	7.19737e+08	7.12901e+08	6.7114e+08	8.06828e+08	8.18187e+08	7.12193e+08	6.50503e+08	6.59895e+08	7.06569e+08
PC(33:5)+H	PC	(33:5)				7.48399e+07	7.73548e+07	6.9859e+07	4.82784e+07	6.18142e+07	4.50616e+07	7.54373e+07	5.89813e+07	5.14327e+07	2.39238e+07	4.17032e+07	6.27397e+07
PC(33:6)+H	PC	(33:6)				673656	92115.4	35926.7	16216.4	30540.6	0	2.31699e+07	1.75362e+07	1.44998e+07	1.61288e+07	1.43074e+07	1.55083e+07
PC(34:0)+H	PC	(34:0)				7.38317e+08	7.97007e+08	7.9629e+08	7.11966e+08	7.58259e+08	6.37087e+08	4.46941e+09	3.6873e+09	3.21756e+09	2.34765e+09	2.86646e+09	2.67838e+09
PC(18:0/16:0)+HCOO	PC	(18:0)	(16:0)			4.4596e+10	2.84497e+10	3.72555e+10	1.25031e+10	1.06165e+10	1.6238e+10	1.56453e+10	1.94364e+10	1.97869e+10	9.2178e+09	7.08861e+09	7.72208e+09
PC(18:0e/16:0)+HCOO	PC	(18:0e)	(16:0)			4.69573e+07	5.46583e+07	5.44356e+07	1.0712e+07	1.49213e+06	7.12095e+07	8.25951e+07	7.18753e+07	7.07855e+07	2.72502e+07	3.27979e+07	3.33053e+07
PC(18:0e/16:0)+H	PC	(18:0e)	(16:0)			8.52456e+08	1.02695e+09	1.08917e+09	1.51885e+08	1.31892e+09	1.17117e+09	1.68467e+09	1.42837e+09	1.21493e+09	5.70071e+08	5.95299e+08	7.20878e+08
PC(34:0p)+HCOO	PC	(34:0p)				8.84417e+08	9.06414e+08	8.85172e+08	1.02171e+09	1.1989e+09	1.16537e+09	2.94774e+08	2.07515e+08	2.30329e+07	2.33031e+06	5.35629e+06	1.80225e+06
PC(18:0p/16:0)+HCOO	PC	(18:0p)	(16:0)			1.07575e+07	9.7041e+06	1.26383e+07	2.82703e+06	3.30949e+07	3.78586e+07	3.29861e+07	2.38316e+07	2.01112e+07	1.65649e+07	1.70346e+07	2.29089e+07
PC(25:1/9:0)+H	PC	(25:1)	(9:0)			750575	166345	136104	538865	1.05042e+06	175005	344067	101777	0	76126.4	67778.3	287605
PC(16:0/18:1)+HCOO	PC	(16:0)	(18:1)			7.30217e+09	4.59645e+09	4.22908e+09	3.94331e+09	8.81421e+08	4.6656e+09	3.24584e+09	3.04194e+09	2.98967e+09	3.02607e+09	2.91306e+09	2.85424e+09
PC(16:0/18:1)+H	PC	(16:0)	(18:1)			7.61603e+10	7.73908e+10	8.43484e+10	7.72296e+10	8.01543e+10	7.70593e+10	7.21515e+10	6.49463e+10	6.36932e+10	6.00475e+10	6.42371e+10	6.4994e+10
PC(16:0/18:1)+CH3COO	PC	(16:0)	(18:1)			7.49217e+07	5.05596e+07	8.89514e+07	7.25017e+07	5.81387e+07	4.30751e+07	2.84345e+08	1.75611e+08	1.83048e+08	1.77806e+08	2.03929e+08	2.15178e+08
PC(16:0e/18:1)+HCOO	PC	(16:0e)	(18:1)			8.84417e+08	8.70203e+08	9.0178e+08	1.07681e+09	1.23073e+09	1.16537e+09	3.86004e+08	3.21125e+08	3.01671e+08	1.9683e+08	2.19542e+08	2.20398e+08
PC(16:0e/18:1)+H	PC	(16:0e)	(18:1)			1.16594e+10	1.2016e+10	1.2836e+10	1.25653e+10	1.48972e+10	1.41256e+10	6.08473e+09	5.34122e+09	5.06197e+09	3.50412e+09	4.20882e+09	3.86685e+09
PC(34:1p)+HCOO	PC	(34:1p)				1.52897e+08	1.61004e+08	1.6741e+08	5.10126e+07	1.64778e+08	1.38708e+08	3.39866e+07	2.79333e+06	1.84022e+06	2.19086e+07	2.33883e+06	2.10735e+06
PC(16:0p/18:1)+HCOO	PC	(16:0p)	(18:1)			2.58211e+08	2.84596e+08	2.70865e+08	5.79031e+08	7.07071e+08	3.56538e+08	1.75842e+08	1.21133e+08	1.25706e+08	1.45523e+08	1.54752e+08	1.72699e+08
PC(16:0p/18:1)+CH3COO	PC	(16:0p)	(18:1)			2.33314e+06	2.48493e+06	142223	363629	119176	2.17828e+06	3.25416e+06	1.56606e+06	499035	3.06824e+06	3.23005e+06	427283
PC(18:0p/16:1)+H	PC	(18:0p)	(16:1)			6.93519e+07	6.45157e+07	7.65285e+07	4.58237e+07	5.832e+07	6.06888e+07	5.15673e+07	6.38646e+07	6.26146e+07	4.95422e+07	5.72198e+07	5.6855e+07
PC(16:0/18:2)+HCOO	PC	(16:0)	(18:2)			6.29451e+08	1.34304e+09	6.91409e+08	8.4257e+08	1.02144e+09	9.51423e+08	7.60451e+08	6.27179e+08	6.28723e+08	5.23926e+08	5.7727e+08	6.14338e+08
PC(16:0/18:2)+H	PC	(16:0)	(18:2)			1.89619e+10	1.62719e+10	2.38354e+10	2.04951e+10	2.21282e+10	2.02905e+10	9.25007e+09	7.13262e+09	8.07786e+09	1.14602e+10	8.00018e+09	8.39043e+09
PC(16:1/18:1)+HCOO	PC	(16:1)	(18:1)			7.89636e+08	8.03434e+08	2.16879e+09	8.70189e+08	6.3513e+08	5.77836e+08	1.2355e+09	1.0099e+09	9.92151e+08	8.76658e+08	9.66113e+08	1.02604e+09
PC(16:1/18:1)+CH3COO	PC	(16:1)	(18:1)			1.21839e+08	1.27302e+08	1.48471e+08	9.3921e+07	7.45985e+07	5.70046e+07	1.04604e+08	7.59668e+07	8.26473e+07	1.11391e+08	1.07623e+08	1.08017e+08
PC(34:2e)+H	PC	(34:2e)				6.46594e+09	6.71958e+09	6.65391e+09	7.8005e+09	1.05852e+10	7.15007e+09	3.37225e+09	2.67787e+09	2.46947e+09	3.11822e+09	2.91374e+09	3.16156e+09
PC(34:2e)+HCOO	PC	(34:2e)				3.33714e+07	1.40231e+08	1.59668e+08	2.08215e+07	1.03654e+08	1.3246e+08	1.43823e+06	3.23545e+07	3.0586e+07	1.85602e+07	2.3573e+07	2.02269e+07
PC(34:2p)+H	PC	(34:2p)				9.13521e+08	7.38634e+08	9.66674e+08	1.83452e+08	1.33943e+08	9.4473e+07	3.87729e+08	2.60414e+08	2.68381e+08	3.65723e+08	3.48919e+08	4.43285e+08
PC(34:2p)+HCOO	PC	(34:2p)				1.83103e+07	2.87434e+07	1.51657e+07	6.37881e+07	7.10293e+07	4.33487e+07	1.18369e+07	2.02123e+06	6.76422e+06	2.01434e+07	9.90808e+06	6.77615e+06
PC(16:1/18:2)+HCOO	PC	(16:1)	(18:2)			1.25337e+08	1.42409e+08	1.13221e+08	2.00706e+06	2.07453e+06	7.35531e+07	8.79819e+07	7.33799e+07	1.14738e+08	6.30932e+07	1.26934e+08	1.26022e+08
PC(16:1/18:2)+H	PC	(16:1)	(18:2)			5.35008e+09	5.55302e+09	5.03559e+09	1.34248e+09	3.17611e+09	2.77912e+09	4.87592e+09	2.56858e+09	2.95891e+09	2.70169e+09	3.05188e+09	3.31216e+09
PC(34:3p)+H	PC	(34:3p)				9.56914e+06	6.37532e+06	5.3171e+07	6.04654e+07	7.59846e+07	5.74779e+07	4.74734e+07	3.13903e+07	4.20565e+07	5.34417e+07	4.39505e+07	4.45757e+07
PC(34:4)+H	PC	(34:4)				5.88351e+08	1.55769e+08	1.5183e+09	5.17941e+08	5.87093e+08	5.57249e+08	1.69123e+09	4.76714e+08	7.21416e+08	1.00555e+09	1.10073e+09	1.23107e+09
PC(18:4/16:0)+H	PC	(18:4)	(16:0)			1.0687e+07	3.08563e+06	3.34309e+06	2.86367e+06	8.06688e+06	6.45946e+06	2.02462e+07	1.39328e+07	1.43089e+07	5.91003e+06	3.74068e+07	3.49429e+07
PC(34:4p)+H	PC	(34:4p)				663597	576005	23696	612869	0	287438	2.06719e+07	7.27059e+06	1.71419e+07	7.39898e+06	4.4237e+06	1.15069e+07
PC(14:0p/20:4)+H	PC	(14:0p)	(20:4)			3.48634e+06	4.87683e+06	20733.1	0	9.49492e+06	1.24072e+06	1.96444e+08	1.43469e+08	1.23157e+08	1.23149e+08	1.43683e+08	1.36994e+08
PC(34:5)+H	PC	(34:5)				3.3042e+07	3.52495e+07	3.86897e+07	1.69211e+07	1.58039e+07	1.56918e+07	5.93517e+07	3.0619e+07	4.91876e+07	1.8027e+07	3.15449e+07	2.69978e+07
PC(35:0)+H	PC	(35:0)				9.17614e+07	9.68232e+07	9.57182e+07	2.93815e+07	7.08303e+07	6.00511e+07	1.34214e+08	1.03027e+08	1.2234e+08	8.64828e+07	1.03565e+08	1.02684e+08
PC(18:0/17:0)+HCOO	PC	(18:0)	(17:0)			4.44798e+06	5.55057e+06	3.91299e+06	704297	1.88058e+06	3.10869e+06	5.14717e+06	3.15483e+06	2.2729e+06	1.92799e+06	2.22346e+06	1.25304e+06
PC(19:1/16:0)+HCOO	PC	(19:1)	(16:0)			1.78721e+08	1.58463e+08	1.84072e+08	4.80482e+07	1.59847e+08	1.61649e+08	2.83956e+08	3.80279e+07	4.37169e+07	2.13799e+08	2.91138e+08	2.92485e+08
PC(19:1/16:0)+H	PC	(19:1)	(16:0)			2.66161e+09	2.50673e+09	2.71905e+09	1.0308e+09	3.31126e+09	2.69878e+09	4.22364e+09	3.4855e+09	5.95477e+09	6.16343e+09	3.90885e+09	3.85805e+09
PC(35:1p)+H	PC	(35:1p)				2.92544e+07	3.49834e+07	3.26135e+07	8.22588e+07	9.37882e+07	5.825e+07	7.16361e+07	7.11229e+07	5.53692e+07	9.16922e+07	8.02174e+07	9.71397e+07
PC(17:1/18:1)+HCOO	PC	(17:1)	(18:1)			1.25523e+08	1.26953e+08	1.00249e+08	9.68488e+07	1.61311e+08	1.00159e+08	1.46702e+08	1.12318e+08	1.06664e+08	9.36202e+07	1.08257e+08	1.18075e+08
PC(17:1/18:1)+H	PC	(17:1)	(18:1)			2.37854e+09	2.49643e+09	2.75453e+09	1.75425e+09	2.44519e+09	2.34172e+09	2.28735e+09	1.05776e+09	1.92163e+09	1.66063e+09	2.12145e+09	1.81088e+09
PC(35:3)+H	PC	(35:3)				5.55671e+08	3.67428e+08	3.43729e+08	3.15615e+08	2.94559e+08	3.40069e+08	1.06267e+09	8.99666e+08	9.38632e+08	7.97444e+08	1.04337e+09	1.02167e+09
PC(35:3p)+H	PC	(35:3p)				7870.23	0	0	0	0	0	1.02514e+07	1.02652e+07	1.2846e+07	23917.6	9.51045e+06	9.84067e+06
PC(35:4)+H	PC	(35:4)				2.99379e+09	2.86373e+09	2.79688e+09	2.40483e+09	2.54661e+09	2.33293e+09	6.44533e+09	6.01117e+09	4.76914e+09	4.645e+09	5.07242e+09	4.81009e+09
PC(24:1/11:3)+H	PC	(24:1)	(11:3)			3.10154e+08	3.37395e+08	3.46912e+08	4.46665e+07	4.80018e+07	3.46127e+08	2.49617e+08	2.34513e+08	1.9801e+08	2.43534e+08	2.72433e+08	2.66671e+08
PC(35:5)+H	PC	(35:5)				7.76891e+08	8.40041e+08	7.75297e+08	8.15355e+08	8.85233e+08	8.1247e+08	1.00363e+09	1.0773e+09	8.56897e+08	2.42981e+08	2.41677e+08	2.59147e+08
PC(35:6)+H	PC	(35:6)				2.59149e+08	2.9287e+08	1.31555e+08	2.98757e+08	2.81497e+08	3.25795e+08	3.78135e+08	3.53821e+08	3.2144e+08	4.03668e+08	3.89158e+08	4.14047e+08
PC(20:0/16:0)+HCOO	PC	(20:0)	(16:0)			1.43943e+07	1.73655e+07	1.34781e+07	595385	9.51797e+06	1.16993e+07	1.42013e+06	1.3798e+07	1.34599e+07	8.81495e+06	1.10109e+07	9.70309e+06
PC(20:0/16:0)+H	PC	(20:0)	(16:0)			1.63688e+08	1.71037e+08	1.80958e+08	1.05991e+08	1.39563e+08	1.16437e+08	3.85547e+08	2.06678e+08	2.52769e+08	4.37874e+08	4.03029e+08	1.49715e+08
PC(20:0e/16:0)+HCOO	PC	(20:0e)	(16:0)			1.97665e+06	4.25609e+06	2.56417e+06	5.17889e+06	2.03482e+06	4.22597e+06	1.65358e+07	7.94616e+06	1.30142e+07	5.77574e+06	8.02234e+06	8.52651e+06
PC(20:0e/16:0)+H	PC	(20:0e)	(16:0)			7.69001e+07	7.73267e+07	7.70431e+07	3.60445e+07	8.01013e+07	2.58562e+07	3.12696e+08	2.02173e+08	1.90587e+08	9.64973e+07	1.47344e+08	1.47497e+08
PC(18:0/18:1)+HCOO	PC	(18:0)	(18:1)			1.21522e+09	1.31343e+09	1.26664e+09	1.23015e+09	6.29116e+07	1.29108e+09	9.27548e+08	7.53317e+08	7.78483e+08	7.83476e+08	8.83339e+08	8.45404e+08
PC(18:0/18:1)+H	PC	(18:0)	(18:1)			1.45261e+10	1.56259e+10	1.58493e+10	1.45859e+10	1.55576e+10	1.52827e+10	1.32873e+10	1.13014e+10	1.05896e+10	1.11065e+10	1.15366e+10	1.21824e+10
PC(18:0e/18:1)+HCOO	PC	(18:0e)	(18:1)			1.99803e+08	2.32771e+08	2.34517e+08	2.8069e+08	3.46567e+08	2.85826e+08	920345	3.16211e+07	3.65483e+07	2.40928e+07	3.4282e+07	2.41861e+07
PC(18:0e/18:1)+H	PC	(18:0e)	(18:1)			3.16918e+09	3.71592e+09	4.46869e+09	4.2682e+09	5.29896e+09	4.66397e+09	9.60657e+08	4.79435e+08	6.97521e+08	5.5521e+08	4.85388e+08	6.09103e+08
PC(36:1p)+HCOO	PC	(36:1p)				3.24197e+08	2.96769e+08	3.00158e+08	898265	3.0636e+08	2.66026e+08	4.11746e+07	3.41029e+07	2.98531e+07	2.88674e+07	2.88502e+07	2.79174e+07
PC(18:0p/18:1)+HCOO	PC	(18:0p)	(18:1)			6.04376e+07	5.34669e+07	2.6637e+07	2.33998e+08	2.79967e+08	1.4162e+08	236794	1.12762e+06	1.44494e+06	4.32062e+06	4.83231e+06	4.60521e+06
PC(18:1/18:1)+HCOO	PC	(18:1)	(18:1)			2.80461e+09	2.02506e+09	2.8709e+09	1.82766e+09	1.90485e+09	9.10593e+06	1.00892e+09	9.59463e+08	6.20768e+08	5.13893e+08	5.94328e+08	5.75019e+08
PC(18:1/18:1)+H	PC	(18:1)	(18:1)			2.40543e+10	1.36831e+10	1.35692e+10	1.94874e+10	3.14938e+10	2.11424e+10	1.28813e+10	1.18085e+10	1.11075e+10	4.02381e+09	9.62393e+09	4.63476e+09
PC(16:1/20:1)+HCOO	PC	(16:1)	(20:1)			1.51089e+09	1.43115e+09	1.21069e+09	1.7885e+09	2.66626e+09	1.70459e+09	2.15224e+08	1.70121e+08	1.43221e+08	2.33279e+08	2.42222e+08	2.41864e+08
PC(18:1/18:1)+CH3COO	PC	(18:1)	(18:1)			7.12833e+07	8.10491e+07	9.15673e+07	7.26369e+07	8.87208e+07	8.812e+07	8.85548e+06	5.58341e+07	5.75165e+07	4.59457e+07	5.50119e+07	5.57932e+07
PC(36:2e)+H	PC	(36:2e)				5.40764e+09	5.62882e+09	6.19897e+09	4.80014e+09	8.72518e+09	5.74736e+09	1.70794e+09	1.10718e+09	7.04254e+08	1.14894e+09	1.21754e+09	1.26113e+09
PC(36:2e)+HCOO	PC	(36:2e)				2.60739e+08	2.66023e+08	2.34703e+08	2.29461e+08	2.68408e+08	2.42901e+08	1.59921e+07	3.15558e+07	2.56319e+06	1.02741e+07	1.28479e+07	1.42099e+07
PC(36:2p)+H	PC	(36:2p)				2.701e+09	2.96543e+09	3.06972e+09	5.71461e+08	2.67994e+09	2.34256e+09	8.76659e+08	7.3521e+08	6.50204e+08	6.62039e+08	3.68021e+08	4.10871e+08
PC(18:1p/18:1)+HCOO	PC	(18:1p)	(18:1)			1.15968e+08	1.32115e+08	1.18237e+08	1.62641e+08	2.1114e+08	1.20071e+08	3.33006e+07	2.86395e+07	3.29011e+07	2.70982e+07	4.05087e+07	3.09144e+07
PC(16:0/20:3)+HCOO	PC	(16:0)	(20:3)			8.37756e+08	8.62018e+08	8.59176e+08	2.44088e+08	3.61346e+08	2.94007e+08	3.11241e+08	2.52209e+08	2.59796e+08	2.34114e+08	2.36672e+08	2.61349e+08
PC(16:0/20:3)+H	PC	(16:0)	(20:3)			1.14069e+10	1.27569e+10	9.44768e+09	3.54051e+09	1.27251e+10	8.5126e+09	4.57452e+09	6.04244e+09	5.70634e+09	5.13696e+09	1.11495e+10	6.01618e+09
PC(36:3e)+HCOO	PC	(36:3e)				6.90235e+06	648192	258124	4.51029e+06	1.13461e+07	2.35149e+07	2.66968e+07	1.88536e+07	2.23456e+07	9.13495e+06	1.17376e+07	1.11798e+07
PC(36:3p)+HCOO	PC	(36:3p)				6.92367e+07	2.32247e+07	3.06052e+07	4.234e+07	1.63394e+08	8.7895e+07	3.19233e+07	2.3625e+07	2.46157e+07	2.50142e+07	2.48e+07	3.09942e+07
PC(16:1/20:3)+HCOO	PC	(16:1)	(20:3)			4.48264e+07	5.22236e+07	5.75762e+07	1.65866e+06	2.68464e+07	2.98529e+07	1.46567e+08	3.97066e+07	3.54569e+07	1.09287e+08	1.52242e+08	1.69226e+08
PC(16:1/20:3)+H	PC	(16:1)	(20:3)			2.86435e+09	6.78354e+08	4.06729e+09	1.18581e+09	7.04151e+08	1.1837e+09	9.46507e+09	6.85573e+09	6.74655e+09	5.72885e+09	6.23309e+09	6.77106e+09
PC(16:0/20:4)+HCOO	PC	(16:0)	(20:4)			2.90948e+08	1.90803e+08	2.05852e+08	2.09226e+08	8.78393e+07	1.97545e+08	6.5707e+08	4.817e+08	5.12718e+08	4.31116e+08	4.18592e+08	4.38682e+08
PC(36:4e)+H	PC	(36:4e)				1.31812e+09	1.31984e+09	1.23407e+09	1.73462e+09	2.33485e+09	2.01551e+08	1.91706e+09	1.6596e+09	1.69908e+09	9.39758e+08	7.14845e+08	8.49987e+08
PC(36:4e)+HCOO	PC	(36:4e)				5.6788e+07	6.10078e+07	5.67941e+07	9.10835e+06	1.13312e+08	8.77412e+07	1.27508e+08	9.06449e+07	9.55988e+07	3.87763e+07	3.88062e+07	4.34129e+07
PC(36:4p)+H	PC	(36:4p)				1.81449e+08	3.45384e+08	2.97599e+08	1.18855e+09	1.65506e+09	7.63771e+08	1.3574e+09	9.69104e+08	1.14139e+09	1.05551e+09	1.03011e+09	1.05968e+09
PC(36:4p)+HCOO	PC	(36:4p)				2.32219e+07	2.42841e+07	331917	1.20744e+06	9.68898e+07	4.72923e+07	1.09858e+08	7.19993e+07	8.11673e+07	7.62526e+07	7.11332e+07	8.48349e+07
PC(16:0/20:5)+HCOO	PC	(16:0)	(20:5)			3.46876e+07	3.5617e+07	3.5587e+07	879294	458837	1.42093e+07	1.21447e+08	9.60534e+07	1.15229e+08	7.75253e+07	7.02373e+07	9.17768e+07
PC(16:0/20:5)+H	PC	(16:0)	(20:5)			9.60913e+08	7.89735e+08	9.3754e+08	2.25906e+08	5.42429e+08	8.73308e+08	5.30406e+09	3.69327e+09	3.51564e+09	2.64589e+09	3.02924e+09	4.49786e+09
PC(36:5p)+H	PC	(36:5p)				3.15866e+07	4.3839e+07	4.19834e+07	1.01232e+08	4.35163e+07	6.50514e+07	2.23432e+08	1.50864e+08	1.21955e+08	8.82374e+07	1.04196e+08	1.01326e+08
PC(36:6)+H	PC	(36:6)				1.45453e+08	1.31736e+08	1.39167e+08	1.29511e+08	1.45583e+08	1.29333e+08	1.02826e+08	5.68417e+07	1.28827e+07	2.91444e+07	4.05308e+07	7.86176e+07
PC(36:7)+H	PC	(36:7)				9536.35	0	0	0	0	9969.32	2.5198e+07	2.2976e+07	1.42114e+07	2.16899e+07	1.7682e+07	2.36158e+07
PC(17:0/20:1)+HCOO	PC	(17:0)	(20:1)			1.4033e+07	1.15067e+07	1.35916e+07	3.95909e+06	1.71187e+07	2.20875e+07	2.26628e+07	1.97808e+07	1.68617e+07	1.69095e+07	1.77234e+07	2.21794e+07
PC(17:0/20:1)+H	PC	(17:0)	(20:1)			2.4963e+08	2.61777e+08	3.00617e+08	2.52393e+08	3.39551e+08	2.81664e+08	4.15514e+08	3.29155e+08	2.89056e+08	2.91709e+08	3.48924e+08	3.45622e+08
PC(19:1/18:1)+HCOO	PC	(19:1)	(18:1)			7.12833e+07	8.64288e+07	1.08026e+08	7.26369e+07	8.87208e+07	8.68761e+07	5.30766e+07	3.88566e+07	5.73644e+07	3.13616e+07	5.48267e+07	5.57932e+07
PC(19:1/18:1)+H	PC	(19:1)	(18:1)			1.60022e+09	1.55007e+09	1.60746e+09	1.16827e+09	1.54664e+09	1.62416e+09	1.30121e+09	1.05687e+09	1.02482e+09	9.10838e+08	3.37375e+08	6.14859e+08
PC(37:2p)+H	PC	(37:2p)				5.45355e+06	9.13309e+06	6.60805e+06	3.28218e+07	1.52132e+07	2.9199e+07	5.73284e+07	4.15111e+07	4.02676e+07	2.12103e+07	2.49838e+07	2.3373e+07
PC(37:3)+H	PC	(37:3)				5.68924e+08	5.66171e+08	3.8637e+08	3.77219e+08	1.15544e+08	7.19665e+08	6.05423e+08	3.99433e+08	5.08717e+08	4.65101e+08	3.36609e+08	3.65633e+08
PC(15:0/22:3)+H	PC	(15:0)	(22:3)			2.87588e+08	2.9526e+08	3.29541e+08	1.42948e+08	1.72317e+08	3.13531e+08	4.1715e+07	3.02931e+07	4.70632e+07	2.77667e+07	2.71048e+07	2.83801e+07
PC(37:3p)+H	PC	(37:3p)				554060	63176.3	628779	5.73473e+06	2.36193e+07	4.54244e+06	1.79529e+06	16689.6	432.752	1.73359e+06	0	584234
PC(23:0/14:4)+H	PC	(23:0)	(14:4)			4.1439e+06	2.16922e+06	2.54578e+07	1.07593e+06	988437	5.277e+06	1.25349e+08	9.88954e+07	1.19024e+08	1.36861e+08	1.28527e+08	1.41764e+08
PC(17:0/20:4)+HCOO	PC	(17:0)	(20:4)			2.12076e+06	1.91298e+06	1.71039e+06	547742	291954	246707	1.50966e+07	2.12127e+07	1.97602e+07	7.79899e+06	6.76149e+06	9.41583e+06
PC(17:0/20:4)+H	PC	(17:0)	(20:4)			3.77108e+08	3.63125e+08	4.22953e+08	2.75757e+08	3.20606e+08	2.52743e+08	6.1445e+08	6.18508e+08	5.58853e+08	6.49952e+08	6.80316e+08	7.07625e+08
PC(37:5)+H	PC	(37:5)				8.39208e+08	6.5197e+08	7.75864e+08	9.21425e+07	8.30391e+07	7.63429e+08	6.86869e+08	7.62375e+08	7.02125e+08	5.00438e+08	5.58314e+08	3.76504e+08
PC(37:6)+H	PC	(37:6)				3.72681e+08	1.98835e+08	3.07964e+08	3.27598e+06	3.52825e+06	2.26069e+08	1.59981e+08	8.78728e+07	1.71487e+08	7.41863e+07	9.23423e+07	1.89425e+08
PC(38:0e)+H	PC	(38:0e)				7.27126e+07	7.09166e+07	7.33287e+07	1.19628e+06	514145	1.73955e+06	2.36992e+08	2.04973e+08	2.04201e+08	1.53322e+08	1.68602e+08	1.85189e+08
PC(16:0/22:1)+HCOO	PC	(16:0)	(22:1)			7.62728e+06	1.09443e+08	1.09573e+08	7.11152e+06	1.07868e+07	9.09254e+07	2.52744e+07	2.26987e+07	2.46007e+07	1.96836e+07	2.29378e+07	1.93672e+07
PC(16:0/22:1)+H	PC	(16:0)	(22:1)			3.64561e+08	3.31428e+08	3.98029e+08	2.13497e+08	2.75403e+08	2.58115e+08	4.44363e+08	4.24859e+08	3.4385e+08	3.86723e+08	3.5517e+08	4.0366e+08
PC(20:0e/18:1)+HCOO	PC	(20:0e)	(18:1)			1.24386e+07	1.47352e+07	1.1172e+07	2.49737e+07	2.3836e+07	1.76545e+07	6.03655e+06	7.24812e+06	6.00253e+06	3.3781e+06	4.13194e+06	5.50448e+06
PC(20:0e/18:1)+H	PC	(20:0e)	(18:1)			2.96235e+08	2.97374e+08	3.49113e+08	3.70011e+08	4.08561e+08	3.69937e+08	5.78761e+07	9.22056e+07	3.27571e+07	1.11262e+08	1.14563e+08	5.02076e+07
PC(20:0p/18:1)+HCOO	PC	(20:0p)	(18:1)			4.05866e+07	6.09972e+07	9.30907e+07	4.73931e+07	4.46657e+07	4.72647e+07	7.60269e+06	6.02444e+06	5.90584e+06	4.2794e+06	5.5429e+06	1.3656e+07
PC(20:1/18:1)+HCOO	PC	(20:1)	(18:1)			9.68552e+08	9.71218e+08	8.01234e+08	6.68e+08	7.09932e+08	6.94254e+08	8.95069e+07	7.23921e+07	1.2757e+08	4.06935e+07	6.87249e+07	1.16633e+08
PC(20:1/18:1)+CH3COO	PC	(20:1)	(18:1)			1.69982e+07	271945	1.92337e+07	87887.1	172750	1.51872e+07	1.00066e+07	5.54256e+06	107800	284310	281246	37916.3
PC(20:1/18:1)+H	PC	(20:1)	(18:1)			1.24598e+10	1.34865e+10	1.35609e+10	8.19127e+09	9.22352e+09	9.78992e+09	1.02149e+09	1.9792e+09	6.92772e+08	1.11088e+09	1.85973e+09	1.88471e+09
PC(18:0e/20:2)+HCOO	PC	(18:0e)	(20:2)			4.05866e+07	6.46065e+07	7.58685e+07	873262	7.09991e+07	6.56676e+07	9.22328e+06	7.54962e+06	5.96472e+06	3.02243e+07	5.80493e+06	4.87984e+06
PC(18:0e/20:2)+H	PC	(18:0e)	(20:2)			1.41062e+09	2.27929e+08	1.39731e+09	7.05527e+08	1.93424e+08	2.56816e+08	2.29987e+08	1.64425e+08	2.20829e+08	1.41345e+08	1.25184e+08	1.52203e+08
PC(18:1p/20:1)+HCOO	PC	(18:1p)	(20:1)			3.44208e+07	3.1662e+07	3.49232e+07	1.45898e+07	3.40925e+07	2.97035e+07	3.15395e+06	7.1407e+06	6.98032e+06	8.88349e+06	2.44302e+06	9.84833e+06
PC(18:0/20:3)+HCOO	PC	(18:0)	(20:3)			3.89501e+08	2.34347e+08	3.4837e+08	3.96698e+07	3.20588e+08	3.16134e+08	1.20556e+08	1.35975e+08	1.70773e+08	1.06735e+08	1.41423e+08	1.50381e+08
PC(18:0/20:3)+H	PC	(18:0)	(20:3)			8.66145e+09	8.75127e+09	5.88159e+09	3.23854e+09	5.57397e+09	5.94469e+09	3.78105e+09	3.09624e+09	2.46095e+09	2.10235e+09	2.53782e+09	3.07543e+09
PC(16:0/22:3)+HCOO	PC	(16:0)	(22:3)			1.65867e+08	1.63268e+08	1.80626e+08	2.4512e+08	1.15729e+08	1.15873e+08	2.47764e+07	1.80032e+07	1.74939e+07	9.7416e+06	9.50261e+06	1.02331e+07
PC(38:3e)+H	PC	(38:3e)				3.35696e+08	4.88219e+08	5.19717e+08	2.54788e+08	2.76306e+08	4.76477e+08	8.26777e+08	3.26623e+07	2.13238e+08	1.05254e+08	1.15326e+08	1.30106e+08
PC(38:3p)+HCOO	PC	(38:3p)				2.61666e+07	2.98791e+07	2.98312e+07	3.51311e+07	3.23209e+07	4.03808e+07	6.75827e+07	4.52611e+07	4.57763e+07	2.21135e+07	1.18855e+07	1.22801e+07
PC(18:1/20:3)+HCOO	PC	(18:1)	(20:3)			1.261e+08	1.21521e+08	1.0955e+08	1.65762e+07	1.1849e+08	1.07595e+08	2.26328e+08	1.77248e+08	1.72617e+08	1.6261e+08	1.75082e+08	1.83278e+08
PC(18:1/20:3)+H	PC	(18:1)	(20:3)			5.37134e+09	5.44299e+09	5.69674e+09	2.33542e+09	3.26567e+09	4.44732e+09	5.25118e+09	6.14534e+09	6.11278e+09	6.2866e+09	6.53568e+09	6.9364e+09
PC(18:0/20:4)+HCOO	PC	(18:0)	(20:4)			1.7847e+08	1.87209e+08	2.06307e+08	1.01826e+08	1.29735e+08	1.36158e+08	1.57986e+08	1.45728e+08	1.34811e+08	1.09995e+08	1.20543e+08	1.2144e+08
PC(38:4e)+H	PC	(38:4e)				5.42645e+08	7.08396e+08	6.35481e+08	4.06221e+08	2.88276e+08	6.5414e+08	5.81183e+08	5.33225e+08	4.56341e+08	2.73025e+08	2.8933e+08	2.97007e+08
PC(38:4e)+HCOO	PC	(38:4e)				1.58343e+07	2.16019e+07	2.29534e+07	8.54777e+06	8.88606e+06	6.97851e+06	3.05963e+07	1.94374e+07	4.06711e+07	1.81636e+07	1.81321e+07	1.64093e+06
PC(38:4p)+H	PC	(38:4p)				1.07623e+09	1.03619e+09	8.47301e+08	3.84074e+08	1.98004e+09	3.39407e+08	2.02794e+09	1.64723e+09	1.63876e+09	1.12192e+09	1.05916e+09	1.00394e+09
PC(18:0p/20:4)+HCOO	PC	(18:0p)	(20:4)			1.34629e+07	6.95675e+06	1.11008e+07	1.90889e+07	2.37334e+07	1.54456e+07	5.34359e+07	3.65367e+07	3.80757e+07	3.11059e+07	3.00519e+07	3.21859e+07
PC(18:1/20:4)+HCOO	PC	(18:1)	(20:4)			1.01891e+08	1.05203e+08	1.0411e+08	2.03911e+07	2.35018e+07	1.3064e+08	4.64791e+08	3.75913e+08	3.74216e+08	2.84428e+08	3.18748e+08	3.34511e+08
PC(18:1/20:4)+H	PC	(18:1)	(20:4)			1.7402e+09	1.75678e+09	1.58148e+09	2.35994e+09	2.55645e+09	2.21403e+09	7.24349e+09	6.23536e+09	5.91626e+09	5.54485e+09	6.09108e+09	6.26761e+09
PC(16:0/22:5)+HCOO	PC	(16:0)	(22:5)			2.08748e+07	2.24864e+07	1.99622e+07	1.53991e+08	1.48135e+08	1.31425e+08	1.33746e+08	1.06845e+08	1.00024e+08	8.25027e+07	9.60393e+07	9.72209e+07
PC(38:5e)+HCOO	PC	(38:5e)				3.93925e+07	5.26738e+07	5.37026e+07	4.71717e+06	7.6972e+07	6.81147e+07	1.00649e+08	1.34558e+07	1.37941e+07	3.63303e+07	4.1993e+07	4.36547e+07
PC(38:5p)+HCOO	PC	(38:5p)				1.45142e+07	1.75239e+07	1.29616e+07	1.91345e+06	3.99256e+06	695918	6.42077e+07	4.29713e+07	5.06687e+07	1.91731e+07	4.04263e+07	4.81629e+07
PC(18:1/20:5)+HCOO	PC	(18:1)	(20:5)			2.29733e+06	9.9739e+06	3.48601e+06	2.3583e+06	2.87021e+06	2.00512e+06	7.60874e+07	6.62613e+07	1.4038e+08	4.47054e+07	5.04017e+07	4.83852e+07
PC(18:1/20:5)+H	PC	(18:1)	(20:5)			1.89166e+09	1.88825e+09	2.07438e+09	7.29283e+08	9.92499e+08	5.63545e+08	1.19653e+10	1.0294e+10	9.80411e+09	7.26253e+09	6.93772e+09	8.81133e+09
PC(16:0/22:6)+HCOO	PC	(16:0)	(22:6)			6.70633e+07	7.32551e+07	6.82077e+07	3.39911e+07	1.18377e+08	3.68175e+07	4.77746e+08	3.72173e+08	3.17532e+08	2.42934e+08	3.0025e+08	3.07405e+08
PC(38:6e)+H	PC	(38:6e)				2.55025e+08	5.92096e+08	7.66274e+08	1.35663e+09	1.16268e+09	6.60616e+08	2.07045e+09	1.71958e+09	1.12324e+09	6.49256e+08	9.46109e+08	1.11147e+09
PC(38:6p)+H	PC	(38:6p)				5.11956e+07	5.3462e+07	4.96659e+07	2.72449e+08	3.18278e+08	1.5219e+08	3.99817e+08	2.92341e+08	3.5841e+08	4.11562e+08	5.87095e+07	3.56407e+08
PC(38:7)+H	PC	(38:7)				8.55925e+07	8.81203e+07	1.46671e+08	1.81874e+08	3.59324e+08	4.27219e+07	1.61209e+09	1.26159e+08	1.09177e+09	8.00416e+08	8.7939e+08	1.01975e+09
PC(38:7)+HCOO	PC	(38:7)				5.68286e+06	194817	1.13459e+07	8.05042e+06	1.15322e+07	1.15844e+07	7.60514e+07	4.27006e+07	4.84455e+07	3.58308e+07	4.82417e+07	4.7155e+07
PC(38:8)+H	PC	(38:8)				0	0	0	468891	0	0	4.04248e+07	2.78802e+07	2.41834e+07	1.90036e+07	1.7889e+07	2.67066e+07
PC(39:0p)+H	PC	(39:0p)				9.92474e+06	5.84483e+06	1.22097e+07	5.63315e+06	1.44722e+07	2.29223e+07	5.46277e+07	1.10183e+08	4.34409e+07	8.9648e+07	2.89277e+07	5.6403e+07
PC(39:1p)+H	PC	(39:1p)				1.07435e+08	1.22591e+08	1.46376e+08	5.77471e+07	1.06614e+08	1.39726e+08	1.32312e+08	1.13461e+08	2.63145e+08	1.19298e+08	1.32045e+08	1.137e+08
PC(18:1/21:1)+HCOO	PC	(18:1)	(21:1)			1.69982e+07	1.53559e+07	1.92337e+07	152816	1.41767e+07	1.41777e+07	7.19334e+06	5.39192e+06	7.93946e+06	7.31151e+06	5.24321e+06	5.95558e+06
PC(18:1/21:1)+H	PC	(18:1)	(21:1)			2.39052e+08	2.98273e+08	3.51678e+08	2.20639e+08	2.83202e+08	2.65879e+08	1.69619e+08	1.41836e+08	9.61363e+07	9.40575e+07	1.10057e+08	1.42909e+08
PC(18:1/21:1)+CH3COO	PC	(18:1)	(21:1)			2.99135e+06	2.05706e+06	3.19511e+06	8.86727e+06	5.51343e+07	2.54782e+06	1.81043e+07	1.22567e+07	105548	626604	1.29511e+07	121472
PC(39:2p)+H	PC	(39:2p)				3.57366e+07	3.22629e+07	4.95168e+07	2.69174e+07	2.03441e+07	3.86818e+07	1.38872e+07	8.24375e+06	4.40833e+07	3.02021e+07	4.25027e+07	3.05882e+07
PC(39:3)+H	PC	(39:3)				1.31574e+08	1.22175e+08	2.11295e+08	1.30767e+08	9.4498e+07	1.14075e+08	7.80319e+07	2.02219e+07	6.8155e+07	6.7575e+07	2.41254e+07	5.52876e+07
PC(39:4)+H	PC	(39:4)				1.18381e+08	1.39821e+08	1.10356e+08	5.02127e+07	6.661e+07	1.25931e+08	2.04759e+08	5.0495e+07	1.21726e+08	1.28657e+08	1.01121e+07	1.90043e+08
PC(39:5)+H	PC	(39:5)				5.55426e+07	1.36449e+08	1.26547e+08	6.76757e+06	4.46449e+07	4.38766e+07	4.68177e+08	3.19469e+08	3.59035e+08	3.35399e+08	3.10007e+08	3.89044e+08
PC(39:6)+H	PC	(39:6)				2.49537e+07	4.18055e+07	4.65866e+07	4.96401e+07	5.85162e+07	6.13906e+07	1.32445e+08	1.29144e+08	2.58569e+08	1.3849e+08	1.43232e+08	2.37226e+08
PC(39:7)+H	PC	(39:7)				1.14149e+07	2.70605e+06	1.56996e+07	6.32928e+07	5.16467e+07	4.83343e+07	4.15702e+06	2.6642e+08	2.38307e+08	1.99294e+08	2.37215e+08	2.54575e+08
PC(16:0/24:0)+HCOO	PC	(16:0)	(24:0)			2.28069e+06	2.91801e+06	3.64499e+06	593872	1.85717e+06	2.05547e+06	312225	1623.55	1.14776e+06	1.36423e+06	306019	1.49009e+06
PC(40:0e)+H	PC	(40:0e)				1.05359e+07	1.55442e+07	1.6267e+07	6.8838e+06	4.4524e+07	3.69468e+07	1.57269e+08	1.38645e+08	1.26812e+08	8.35327e+07	9.26689e+07	3.98374e+07
PC(18:1/22:0)+HCOO	PC	(18:1)	(22:0)			1.12416e+07	1.35158e+07	1.52332e+07	2.01975e+07	1.16834e+07	1.14911e+07	3.79109e+06	1.54794e+06	890805	3.26282e+06	2.11706e+06	2.95758e+06
PC(18:1/22:0)+H	PC	(18:1)	(22:0)			2.30047e+08	2.5583e+08	2.24379e+08	1.72885e+08	2.19357e+08	1.83681e+08	1.11232e+08	6.13058e+07	3.84473e+07	3.83373e+07	4.06205e+07	5.11386e+07
PC(40:10)+H	PC	(40:10)				1.9561e+07	1.08568e+07	8.76761e+06	5.72895e+06	3.13529e+06	2.19492e+07	9.79718e+06	1.23152e+07	1.72252e+07	24475.7	1.04711e+06	1.00149e+07
PC(18:0e/22:1)+HCOO	PC	(18:0e)	(22:1)			7.13335e+06	5.95238e+06	7.43106e+06	1.94698e+07	8.36554e+06	9.07673e+06	6.45351e+06	5.998e+06	5.66277e+06	6.0455e+06	7.08701e+06	5.21644e+06
PC(18:0e/22:1)+H	PC	(18:0e)	(22:1)			8.46379e+07	9.00968e+07	7.60073e+07	2.93525e+06	1.16667e+08	9.58344e+07	2.66094e+08	1.93186e+08	2.21345e+08	9.74477e+07	8.23763e+07	1.03029e+08
PC(18:0p/22:1)+HCOO	PC	(18:0p)	(22:1)			6.21861e+06	7.05542e+06	6.31017e+06	9.70837e+06	4.94463e+06	5.73474e+06	6.86446e+06	1.27669e+06	2.80996e+06	2.78256e+06	3.77222e+06	3.87226e+06
PC(18:1/22:1)+HCOO	PC	(18:1)	(22:1)			1.49858e+08	1.81896e+08	1.76495e+08	1.04535e+08	1.14626e+08	1.15423e+08	1.94413e+07	1.39238e+07	1.33944e+07	1.17667e+07	1.45311e+07	1.32539e+07
PC(18:1/22:1)+H	PC	(18:1)	(22:1)			2.3037e+09	2.50803e+09	2.70645e+09	1.40882e+09	1.86402e+09	1.57606e+09	3.08283e+08	2.38304e+08	1.84511e+08	1.77975e+08	2.1703e+08	1.78332e+08
PC(40:2e)+H	PC	(40:2e)				1.96221e+08	2.34672e+08	2.30506e+08	1.28629e+08	2.68134e+08	2.12285e+08	3.15695e+08	1.62802e+08	1.60558e+08	1.77458e+08	3.01075e+08	8.76597e+07
PC(40:2p)+H	PC	(40:2p)				9.06271e+07	9.27985e+07	1.04613e+08	1.50966e+07	2.09397e+07	2.22235e+08	3.32814e+08	2.24248e+08	2.33164e+08	1.3231e+08	2.14225e+08	1.36823e+08
PC(20:1/20:2)+HCOO	PC	(20:1)	(20:2)			9.23721e+07	9.78444e+07	9.82158e+07	5.48398e+07	5.5988e+07	5.69639e+07	1.15366e+07	1.03278e+07	1.08256e+07	1.20079e+07	2.65506e+07	1.47796e+07
PC(20:1/20:2)+H	PC	(20:1)	(20:2)			6.47015e+08	6.07474e+08	7.12112e+08	7.43348e+08	3.61717e+08	4.12152e+08	2.21243e+08	2.32348e+08	4.88241e+08	2.14238e+08	1.40405e+08	1.43035e+08
PC(40:3p)+H	PC	(40:3p)				2.12196e+08	2.88176e+08	2.08003e+08	1.12406e+08	5.49107e+08	1.92575e+08	2.53769e+08	4.10415e+08	2.07437e+08	2.56783e+08	2.36517e+08	1.31924e+08
PC(18:4/22:0)+H	PC	(18:4)	(22:0)			72224.2	326400	3.75421e+07	3.11172e+07	39021.6	1.4518e+07	6.12047e+07	9.39565e+07	9.72969e+07	7.80788e+07	6.5656e+07	3.91327e+07
PC(18:0/22:4)+HCOO	PC	(18:0)	(22:4)			8.08676e+07	6.66168e+07	5.10905e+07	2.93626e+07	5.95854e+07	8.44416e+07	6.85753e+07	5.5233e+07	5.302e+07	6.1149e+07	7.33787e+07	7.19407e+07
PC(18:0/22:4)+H	PC	(18:0)	(22:4)			1.44882e+09	7.83686e+08	1.41478e+09	9.24551e+08	1.02019e+09	4.50081e+08	1.11371e+09	9.07897e+08	8.60767e+08	1.09725e+09	1.25015e+09	1.2065e+09
PC(20:0e/20:4)+HCOO	PC	(20:0e)	(20:4)			6.40912e+06	3.75978e+06	3.29209e+06	9.6948e+06	6.14675e+06	9.99073e+06	1.51288e+07	1.13078e+07	1.15583e+07	8.62593e+06	8.92518e+06	7.83926e+06
PC(40:4p)+HCOO	PC	(40:4p)				2.67199e+06	476704	1.99357e+06	9.54001e+06	2.2571e+06	1.559e+06	1.05409e+07	5.91115e+06	8.65335e+06	9.02858e+06	8.69712e+06	1.00871e+07
PC(18:1/22:4)+HCOO	PC	(18:1)	(22:4)			3.87326e+07	4.42427e+07	4.20239e+07	769525	6.4801e+07	695643	1.30427e+08	9.49775e+07	9.16789e+07	9.66159e+07	1.22309e+08	1.24717e+08
PC(18:1/22:4)+H	PC	(18:1)	(22:4)			7.4953e+08	6.79739e+08	6.79963e+08	9.55052e+08	1.57895e+09	1.40082e+09	2.45593e+09	1.95289e+09	1.69113e+09	2.27543e+09	2.56372e+09	3.6488e+09
PC(18:0/22:5)+HCOO	PC	(18:0)	(22:5)			3.42723e+06	2.13648e+06	956262	3.46751e+07	1.84885e+06	7.90704e+06	1.72719e+06	1.94109e+07	1.9721e+07	1.63338e+07	1.54141e+07	1.99411e+07
PC(40:5e)+H	PC	(40:5e)				1.8592e+08	1.67116e+08	1.58427e+08	2.67641e+08	3.291e+08	3.26701e+08	7.21226e+08	5.16978e+08	5.30866e+08	4.19612e+08	4.33912e+08	4.12447e+08
PC(40:5e)+HCOO	PC	(40:5e)				2.41883e+06	5.48432e+06	3.98177e+06	8.18512e+06	8.57246e+06	9.04099e+06	1.97067e+07	1.7746e+07	1.74117e+07	6.24293e+06	8.81691e+06	1.02021e+07
PC(18:1/22:5)+HCOO	PC	(18:1)	(22:5)			2.30744e+07	3.04414e+07	2.1828e+07	1.13176e+07	1.09087e+07	8.95246e+06	6.82875e+07	6.09957e+07	5.508e+07	6.14355e+07	7.02406e+07	7.34565e+07
PC(18:1/22:5)+H	PC	(18:1)	(22:5)			5.16798e+08	5.12448e+08	8.13411e+08	8.0644e+08	8.27073e+08	7.1467e+08	3.38772e+09	2.81351e+09	3.46088e+09	3.4214e+09	3.81568e+09	3.3378e+09
PC(18:0/22:6)+HCOO	PC	(18:0)	(22:6)			176525	2.0114e+07	333689	1.96491e+07	8.40053e+06	264003	1.58938e+08	1.20033e+08	1.13985e+08	9.96119e+07	1.09351e+08	1.20841e+08
PC(40:6e)+H	PC	(40:6e)				2.66231e+08	1.31375e+08	1.97835e+08	1.88076e+08	4.73112e+08	4.51795e+08	7.37859e+08	6.70126e+08	6.01623e+08	7.10947e+08	3.54555e+08	6.28789e+08
PC(40:6e)+HCOO	PC	(40:6e)				820713	1.70495e+06	2.10686e+06	2.13696e+06	6.66429e+06	2.09261e+06	3.20252e+07	2.44992e+07	2.06411e+07	2.21337e+07	1.74524e+07	2.36178e+07
PC(40:6p)+H	PC	(40:6p)				2.00108e+08	2.42207e+08	1.48109e+08	3.89084e+08	3.15678e+08	3.35402e+08	8.20797e+08	6.59775e+08	5.78636e+08	5.91042e+08	6.55834e+08	5.9999e+08
PC(40:7)+H	PC	(40:7)				1.1423e+09	2.53076e+09	2.26885e+09	1.58582e+09	1.83112e+09	1.53805e+09	1.18788e+10	9.71764e+09	8.68896e+09	7.78936e+09	8.26726e+09	9.10473e+09
PC(18:1/22:6)+HCOO	PC	(18:1)	(22:6)			1.64044e+06	2.98664e+06	4.84111e+07	2.97258e+06	2.69656e+06	4.69794e+06	2.91738e+08	2.21102e+08	2.15817e+08	1.58597e+08	1.93458e+08	2.1754e+08
PC(40:7p)+H	PC	(40:7p)				5.19028e+06	1.40893e+07	1.8003e+07	5.16573e+07	1.27082e+08	3.12646e+07	1.52856e+08	1.25713e+08	2.94237e+08	1.65784e+08	1.82056e+08	1.55389e+08
PC(20:4/20:4)+HCOO	PC	(20:4)	(20:4)			188285	373595	1.60321e+06	1.09501e+06	2.10353e+06	2.93378e+06	6.13567e+06	7.25704e+07	8.10818e+07	6.49034e+07	7.0195e+07	6.11675e+07
PC(20:4/20:4)+H	PC	(20:4)	(20:4)			5.56322e+07	8.07103e+07	5.57502e+07	5.64979e+07	7.62525e+07	7.42496e+07	2.20674e+08	2.0245e+09	1.39201e+09	1.27887e+09	1.54178e+09	1.68928e+09
PC(20:5/20:4)+H	PC	(20:5)	(20:4)			14001.4	10766.2	27221.4	1.93175e+06	3.38216e+06	1.72986e+06	3.56098e+08	1.90971e+08	1.56822e+08	1.26042e+08	1.0701e+08	1.19415e+08
PC(41:2)+H	PC	(41:2)				4.11715e+07	3.8524e+07	4.87944e+07	3.29136e+07	3.889e+07	2.78437e+07	2.68894e+07	1.79725e+07	1.08464e+07	61335.5	15999.5	1.86111e+07
PC(41:3)+H	PC	(41:3)				4.40391e+07	5.0519e+07	5.22246e+07	6.55056e+06	3.26666e+07	3.50688e+07	5.12993e+07	1.51497e+07	1.70792e+07	3.44939e+07	9.7835e+06	5.4977e+07
PC(41:4)+H	PC	(41:4)				3.58945e+06	2.23021e+06	1.5557e+07	1.67659e+07	1.87266e+06	2.61583e+06	7.56754e+07	5.47835e+07	5.78833e+07	5.4514e+06	7.16261e+07	5.92205e+07
PC(41:5)+H	PC	(41:5)				3.95489e+07	3.80916e+07	4.81834e+07	2.63352e+06	3.27894e+07	3.16684e+07	5.54572e+07	7.69942e+07	6.01003e+07	5.22795e+07	5.33903e+07	5.75811e+07
PC(41:6)+H	PC	(41:6)				2.29402e+06	2.03757e+06	1.99258e+06	8.8235e+06	6.2642e+06	7.86436e+06	1.47996e+08	6.57995e+07	9.41698e+07	6.86547e+07	8.77867e+07	1.04205e+08
PC(41:7)+H	PC	(41:7)				1.66358e+07	1.511e+07	1.78689e+07	2.49579e+06	1.50887e+07	2.38728e+07	6.17961e+07	6.94541e+07	5.6538e+07	6.47394e+07	7.85206e+07	6.85677e+07
PC(26:1/16:0)+HCOO	PC	(26:1)	(16:0)			1.13716e+07	1.22934e+07	1.35154e+07	663422	1.38856e+07	1.2482e+07	9.71323e+06	7.96928e+06	8.63632e+06	3.22676e+06	5.89956e+06	5.24903e+06
PC(26:1/16:0)+H	PC	(26:1)	(16:0)			8.43857e+07	1.12703e+08	1.12774e+08	6.44489e+07	9.69975e+07	7.1538e+07	6.96214e+07	5.84192e+07	3.50774e+07	3.20851e+07	3.89564e+07	3.58452e+07
PC(20:4/22:6)+HCOO	PC	(20:4)	(22:6)			1226.7	1461.31	18404.3	1540.92	41004.4	428926	8.71732e+07	6.61842e+07	6.0697e+07	3.57414e+07	4.07805e+07	4.93132e+07
PC(20:4/22:6)+H	PC	(20:4)	(22:6)			1.65643e+08	1.68333e+08	1.3402e+08	2.86714e+09	3.38968e+09	3.44401e+09	5.59266e+08	1.10244e+08	5.09891e+09	1.19421e+10	9.12208e+09	9.58426e+09
PC(42:11)+H	PC	(42:11)				0	0	996981	0	364424	0	1.5815e+08	7.96238e+07	8.45936e+07	3.18874e+07	4.52801e+07	5.76356e+07
PC(42:1e)+H	PC	(42:1e)				2.68549e+06	4.29872e+06	82574.7	1.31115e+06	89542.7	45911.5	4.33442e+07	2.12151e+07	2.09945e+07	5.76984e+06	4.12007e+06	1.07627e+07
PC(18:1/24:1)+HCOO	PC	(18:1)	(24:1)			2.71754e+07	5.01865e+07	2.32309e+07	3.14728e+07	2.76423e+07	1.55666e+07	1.01188e+07	3.6118e+06	8.59698e+06	4.14013e+06	4.92231e+06	3.73581e+06
PC(18:1/24:1)+H	PC	(18:1)	(24:1)			5.28486e+08	4.96226e+08	5.32603e+08	3.26197e+08	3.24385e+08	2.57088e+08	1.28727e+08	1.01367e+08	6.61933e+07	4.88137e+07	5.16108e+07	6.02289e+07
PC(42:2e)+H	PC	(42:2e)				4.25942e+07	40679	6.14794e+07	0	176029	68878.3	7.98751e+07	4.04445e+07	5.23505e+07	2.8778e+07	2.61237e+07	4.08677e+07
PC(18:1/24:2)+HCOO	PC	(18:1)	(24:2)			3.38863e+07	3.42337e+07	3.07967e+07	1.08277e+07	1.14863e+07	1.41851e+07	3.64806e+06	9.82208e+06	8.61773e+06	2.71407e+06	8.72485e+06	2.79952e+06
PC(18:1/24:2)+H	PC	(18:1)	(24:2)			4.27718e+08	5.27733e+08	5.77161e+08	1.92525e+08	2.18604e+08	1.83043e+08	2.05456e+08	1.30867e+08	1.50274e+08	1.20011e+08	1.50681e+08	1.0428e+08
PC(42:3p)+H	PC	(42:3p)				1.28461e+07	1.36669e+07	1.07777e+06	454691	5.87754e+07	1.15994e+07	6.81349e+07	5.74322e+07	6.0931e+07	4.87474e+07	7.38352e+07	7.32486e+07
PC(42:4)+H	PC	(42:4)				4.91488e+08	6.22305e+08	5.2411e+08	2.86821e+08	2.98894e+08	2.63205e+08	5.03485e+08	4.0865e+08	3.71237e+08	2.18836e+08	3.87744e+08	4.28802e+08
PC(42:4p)+H	PC	(42:4p)				1.36424e+07	7.22874e+06	9.24987e+06	2.77205e+07	3.3374e+07	1.54057e+07	1.29402e+08	2.1236e+08	2.83604e+08	1.77134e+08	3.59518e+07	1.95547e+08
PC(22:1/20:4)+HCOO	PC	(22:1)	(20:4)			1.79584e+07	132214	194693	321460	452883	1.37247e+07	1.18157e+07	9.76657e+06	7.74791e+06	1.0354e+07	1.34212e+07	1.25687e+07
PC(22:1/20:4)+H	PC	(22:1)	(20:4)			3.77306e+08	3.70393e+08	4.14332e+08	1.92587e+08	2.2325e+08	9.66368e+07	8.17508e+08	6.91443e+08	6.2225e+08	3.73082e+08	7.18456e+08	3.95643e+08
PC(42:6)+H	PC	(42:6)				2.4166e+08	6.21867e+07	1.28598e+08	1.47441e+08	1.96524e+08	2.01689e+08	5.92575e+08	5.34637e+08	5.14626e+08	4.5941e+08	5.89663e+08	7.185e+08
PC(42:6e)+H	PC	(42:6e)				8.88986e+06	6.29924e+06	1.22703e+07	9.71612e+06	8.10676e+06	1.53513e+07	2.69923e+08	1.48791e+08	1.31503e+08	1.24229e+08	1.49166e+08	1.52493e+08
PC(42:6p)+H	PC	(42:6p)				1.23369e+07	1.20053e+07	3.68492e+06	4.77336e+06	1.37695e+07	1.28032e+07	3.24564e+07	3.52104e+07	3.82204e+07	1.04294e+07	1.1202e+07	1.41408e+07
PC(42:7)+H	PC	(42:7)				2.08282e+08	3.31037e+08	3.59923e+08	1.78776e+08	2.80074e+08	3.31364e+08	8.64129e+08	7.48273e+08	5.27082e+08	5.69757e+08	5.14118e+08	4.34373e+08
PC(42:7p)+H	PC	(42:7p)				2.08763e+06	1.00786e+06	5277.46	2.07899e+06	277558	1.00432e+06	8.00497e+06	4.32115e+06	3.7812e+06	2.5483e+06	6.54998e+06	1.38813e+07
PC(20:3/22:5)+HCOO	PC	(20:3)	(22:5)			1.71607e+06	249843	161694	540397	639547	1.26222e+06	1.64301e+07	1.16888e+07	1.14153e+07	8.9659e+06	1.4996e+07	1.06597e+07
PC(20:3/22:5)+H	PC	(20:3)	(22:5)			2.15651e+08	1.3563e+08	2.47972e+08	2.02748e+08	2.3329e+08	2.31056e+08	8.06883e+08	5.96251e+08	5.87366e+08	9.70087e+08	6.68565e+08	6.3811e+08
PC(42:9)+H	PC	(42:9)				2.47958e+07	3.19497e+07	2.82622e+07	5.85259e+07	7.71202e+07	5.24753e+07	7.66067e+08	6.37116e+08	5.57854e+08	7.13981e+08	5.80183e+08	6.3359e+08
PC(43:1)+CH3COO	PC	(43:1)				1.31854e+06	2.61698e+06	2.79969e+06	51640.5	2.15618e+06	1.47556e+06	3.4094e+06	2.7191e+06	2.2371e+06	827923	1.88397e+06	1.62882e+06
PC(43:2)+CH3COO	PC	(43:2)				1.06403e+07	1.10159e+07	1.20196e+07	65442.2	6.0302e+06	6.512e+06	4.2015e+06	4.21269e+06	4.39304e+06	2.88337e+06	3.2586e+06	1.98895e+06
PC(43:5)+H	PC	(43:5)				0	0	0	0	0	0	1.59223e+07	9.88148e+06	1.00499e+07	1.76713e+07	9.79316e+06	1.42158e+07
PC(43:6)+H	PC	(43:6)				0	0	0	0	0	0	2.61435e+07	2.19204e+07	4.05038e+06	1.92547e+07	1.34175e+07	2.59954e+07
PC(43:7)+H	PC	(43:7)				0	0	0	0	0	0	2.93341e+06	5.92125e+06	5.85338e+06	4.2782e+06	5.82524e+06	1.65778e+07
PC(26:0/18:1)+HCOO	PC	(26:0)	(18:1)			1.524e+06	1.25848e+06	1.97387e+06	726716	1.33596e+06	1.44028e+06	3.40719e+06	2.60857e+06	484507	1.48812e+06	1.98216e+06	1.17007e+06
PC(26:0/18:1)+H	PC	(26:0)	(18:1)			10361.2	27418.6	1.15959e+07	4.06485e+06	3.99803e+06	2.84731e+06	1.84924e+07	2.01791e+07	1.46266e+07	3.48402e+06	5.49834e+06	1.10588e+07
PC(44:10)+H	PC	(44:10)				1.37034e+06	2.08701e+06	5.2065e+06	1.06307e+07	17889.7	1.0815e+07	3.67626e+08	8.75955e+07	1.08782e+08	7.63256e+07	3.49401e+08	9.7144e+07
PC(44:11)+H	PC	(44:11)				8.32873e+06	7.99823e+06	4.51293e+06	1.68267e+07	2.34633e+07	2.14667e+07	7.40606e+08	9.91747e+07	4.56862e+08	3.63852e+08	1.13009e+08	1.32013e+08
PC(44:12)+H	PC	(44:12)				31740.6	16931.9	0	342678	2.13762e+06	60485.1	4.95754e+08	3.25776e+08	2.98921e+08	2.36813e+08	2.56967e+08	2.93228e+08
PC(26:1/18:1)+HCOO	PC	(26:1)	(18:1)			1.14982e+07	9.56657e+06	1.43425e+07	7.64851e+06	9.12273e+06	7.5349e+06	7.55721e+06	6.31693e+06	6.73247e+06	2.88337e+06	3.80538e+06	4.25166e+06
PC(26:1/18:1:)+H	PC	(26:1)	(18:1)			9.06138e+07	8.24516e+07	1.10641e+08	4.8103e+07	7.09568e+07	4.99002e+07	5.75075e+07	3.68879e+07	4.13722e+07	1.79019e+07	2.5968e+07	3.39888e+07
PC(20:1/24:2)+HCOO	PC	(20:1)	(24:2)			4.90737e+06	8.18483e+06	3.19837e+06	2.69824e+06	2.84605e+06	2.24164e+06	2.63523e+06	889471	235292	707378	930210	2.16744e+06
PC(20:1/24:2)+H	PC	(20:1)	(24:2)			1.03891e+08	1.05825e+08	1.23579e+08	2.76806e+07	3.67254e+07	2.80539e+07	6.27444e+07	1.57395e+07	2.33877e+07	1.26637e+07	2.13024e+07	1.81296e+07
PC(44:3p)+H	PC	(44:3p)				2.41661e+08	2.2883e+08	2.50046e+08	0	1.29076e+08	868118	1.15212e+08	1.03406e+08	9.12143e+07	6.3328e+07	7.06267e+07	6.07893e+07
PC(44:4)+H	PC	(44:4)				8.62925e+07	1.18406e+08	1.2816e+08	1.60974e+06	5.11525e+07	4.51512e+06	1.72407e+08	1.1143e+08	4.96805e+07	3.49084e+07	6.14245e+07	5.61268e+07
PC(24:1/20:4)+HCOO	PC	(24:1)	(20:4)			5.2749e+06	7.67027e+06	8.16059e+06	915449	3.0998e+06	2.96633e+06	9.926e+06	1.00785e+07	6.07626e+06	1.45698e+07	4.16119e+06	1.4411e+07
PC(24:1/20:4)+H	PC	(24:1)	(20:4)			1.17177e+08	1.16028e+08	1.299e+08	5.10261e+07	6.29648e+07	6.14325e+07	2.83045e+08	1.89369e+08	1.99129e+08	2.57587e+08	1.69884e+08	3.2052e+08
PC(44:6)+H	PC	(44:6)				3.56179e+07	5.53452e+06	1.71308e+07	50771.1	43419.1	1.10425e+07	5.70579e+08	4.71027e+08	4.57145e+08	3.92407e+08	3.83776e+08	5.01139e+08
PC(44:7)+H	PC	(44:7)				2.74571e+07	3.23751e+07	3.19399e+07	5.91427e+06	6.1011e+06	1.85381e+07	1.70407e+08	1.81866e+08	7.40657e+07	2.14494e+08	9.12993e+07	2.0187e+08
PC(44:8)+H	PC	(44:8)				1.10622e+07	1.09882e+07	1.46539e+07	1.38698e+07	2.222e+07	7.33516e+06	1.33412e+08	1.47328e+08	5.86207e+07	1.0174e+08	1.58553e+08	2.09253e+08
PC(44:9)+H	PC	(44:9)				4.43373e+06	7.38619e+06	6.35749e+06	397603	1.5761e+07	1.37961e+07	1.78566e+08	1.62913e+08	1.37388e+08	1.67582e+08	1.7368e+08	2.00041e+08
PC(26:1/20:4)+HCOO	PC	(26:1)	(20:4)			355811	1.03918e+06	668215	47614.4	693938	1162.63	1.93358e+06	2.07824e+06	1.96505e+06	824430	2.65807e+06	1.59133e+06
PC(26:1/20:4)+H	PC	(26:1)	(20:4)			4.89171e+06	2.16158e+07	3.50567e+07	2.50806e+06	1.55209e+06	29085.4	6.47045e+07	4.42624e+07	2.42036e+07	1.04451e+07	1.78637e+07	4.22058e+07
PC(46:6)+H	PC	(46:6)				6.6593e+06	3.68204e+06	9.27392e+06	1.18942e+06	1.18865e+06	4.64687e+06	1.50207e+08	1.12293e+08	9.26555e+07	7.30256e+07	1.02565e+08	9.71053e+07
PC(46:7)+H	PC	(46:7)				1.23653e+06	1.28663e+06	941256	0	1.04164e+06	850227	3.50864e+07	9.16419e+07	8.46544e+07	6.04628e+07	8.20202e+07	683426
PC(46:8)+H	PC	(46:8)				0	0	0	0	0	0	1.07044e+08	9.42153e+07	5.70992e+07	4.22417e+07	4.56501e+07	4.48225e+07
PC(48:7)+H	PC	(48:7)				0	0	0	0	0	0	9.88417e+06	1.6131e+07	6.6438e+06	1.46851e+06	5.40013e+06	4.98679e+06
PE(16:0e)+H	PE	(16:0e)				3.49164e+08	3.24317e+08	2.41123e+08	3.79754e+08	3.68717e+08	5.42984e+08	9.80632e+07	2.08307e+08	1.49733e+08	2.02606e+07	1.16144e+08	1.45253e+07
PE(16:0p)+H	PE	(16:0p)				4.10921e+08	4.00802e+08	4.76858e+08	1.79033e+08	1.79951e+08	3.64542e+08	3.36068e+07	7.06861e+07	6.03978e+07	8.86678e+06	2.29378e+07	6.48797e+06
PE(17:0)+H	PE	(17:0)				0	14784.3	0	18433.8	23784.1	0	3.51979e+06	4.01849e+06	5.88173e+06	7.40127e+06	4.25937e+06	5.8636e+06
PE(17:0p)+H	PE	(17:0p)				2.31712e+07	1.50921e+07	2.72949e+07	2.03622e+07	3.3236e+07	3.99052e+07	10316.9	1.18348e+07	1.97048e+06	6817.97	2.34946e+06	0
PE(18:0e)+H	PE	(18:0e)				3.8541e+08	3.95774e+08	4.36301e+08	3.28831e+08	3.17044e+08	4.03403e+08	7.76348e+07	1.08612e+08	1.05792e+08	5.10566e+07	8.5869e+07	5.7303e+07
PE(18:0p)+H	PE	(18:0p)				6.27712e+09	5.47661e+09	6.05633e+09	4.16591e+09	3.71384e+09	7.03622e+09	1.44977e+08	3.05432e+08	2.26844e+08	6.92904e+07	2.43046e+08	2.91267e+07
PE(18:2e)+H	PE	(18:2e)				9.15614e+08	6.72958e+08	9.24344e+08	2.50677e+08	2.3227e+08	4.97329e+08	7.45742e+07	1.03229e+08	1.09784e+08	7.5119e+07	9.63821e+07	6.38204e+07
PE(18:3e)+H	PE	(18:3e)				1.41405e+08	1.19963e+08	1.39868e+08	6.32994e+06	2.05998e+07	3.94027e+07	190231	3.52458e+06	0	183044	11797.2	0
PE(19:1e)+H	PE	(19:1e)				2.38386e+07	1.87345e+07	7.52879e+06	2.75165e+06	1.39257e+07	3.9771e+07	1.49756e+06	0	0	0	880138	795116
PE(8:0e/11:3)-H	PE	(8:0e)	(11:3)			2.11923e+07	3.87595e+07	2.1432e+07	5.62502e+06	4.88706e+06	8.91945e+06	289947	808201	1.03478e+06	0	296693	0
PE(8:0e/11:3:)+H	PE	(8:0e)	(11:3)			3.22779e+07	3.17121e+07	3.6001e+07	20170.6	933513	1.32626e+07	0	0	7916.37	0	0	0
PE(20:0p)+H	PE	(20:0p)				4.07614e+08	4.27375e+08	4.83607e+08	2.88092e+08	2.94799e+08	5.44825e+08	2.38977e+06	5.66655e+06	4.21397e+06	881430	3.97057e+06	2.75205e+06
PE(20:2e)+H	PE	(20:2e)				2.30871e+08	2.39394e+08	2.20637e+08	5.82884e+07	7.90908e+07	1.38711e+08	1.40255e+06	4.43693e+06	726526	0	1.08248e+06	164323
PE(20:3e)+H	PE	(20:3e)				2.51844e+09	2.29314e+09	2.75011e+09	4.45386e+08	3.97776e+08	8.72286e+08	8.38591e+06	3.66013e+07	2.42614e+07	4.34792e+06	1.20333e+07	530365
PE(20:4e)+H	PE	(20:4e)				4.43479e+09	3.06175e+09	3.82312e+09	2.0305e+09	1.95497e+09	3.74778e+09	9.48975e+08	2.11218e+09	1.41838e+09	2.69149e+08	1.13667e+09	1.54915e+08
PE(20:4p)+H	PE	(20:4p)				3.46589e+08	2.95195e+08	3.58609e+08	1.2145e+08	1.00146e+08	2.64003e+08	6.03443e+07	1.31954e+08	8.43921e+07	4.96629e+06	6.70655e+07	1.0275e+06
PE(10:0e/11:3)-H	PE	(10:0e)	(11:3)			637691	668013	3.95534e+06	1.98873e+07	2.09702e+07	4.06241e+07	902210	2.46524e+06	1.40848e+06	185137	1.47361e+06	0
PE(10:0e/11:3)+H	PE	(10:0e)	(11:3)			1.06832e+08	9.24135e+07	1.21653e+08	1.11765e+07	1.70016e+07	6.45515e+07	762609	1.01802e+07	4.28019e+06	849928	3.77687e+06	0
PE(10:0/11:4)-H	PE	(10:0)	(11:4)			7.73862e+06	1.10921e+07	5.90571e+06	1.26277e+07	1.57066e+07	5.08863e+06	5.49823e+07	4.03286e+07	5.09881e+07	2.21875e+07	3.51252e+07	3.57606e+07
PE(10:0/11:4)+H	PE	(10:0)	(11:4)			1.39971e+07	1.66096e+07	1.12162e+07	8.69259e+06	13582.2	28323.9	1.08526e+08	8.167e+07	1.07146e+08	5.04006e+07	6.39908e+07	7.92701e+07
PE(22:0p)+H	PE	(22:0p)				3.94526e+07	4.61201e+07	4.47904e+07	3.27075e+07	2.39003e+07	5.13891e+07	0	0	0	0	0	0
PE(22:2e)+H	PE	(22:2e)				2.52884e+08	4.85673e+07	3.9999e+07	9.60014e+07	5.6973e+06	1.78801e+08	2.80877e+06	683933	432476	1.53117e+06	1.87025e+06	1.61551e+06
PE(22:3e)+H	PE	(22:3e)				1.6146e+09	1.38299e+09	1.74216e+09	5.11584e+08	5.02805e+08	1.06268e+09	4.79191e+06	1.90533e+07	1.17122e+07	958066	7.99547e+06	0
PE(22:4e)+H	PE	(22:4e)				1.47836e+09	1.24575e+09	1.68788e+09	9.47258e+08	9.44045e+08	1.89256e+09	2.10064e+08	4.7832e+08	3.3007e+08	8.79134e+07	3.3621e+08	3.64409e+07
PE(22:4p)+H	PE	(22:4p)				1.58348e+09	1.45242e+09	1.76899e+09	1.0202e+09	8.59468e+08	2.15572e+09	2.44659e+08	5.70004e+08	4.00817e+08	8.55663e+07	2.9829e+08	4.50861e+07
PE(11:0/12:2)-H	PE	(11:0)	(12:2)			0	0	793647	0	0	0	1.04379e+06	1.01633e+06	1.17688e+06	1.86875e+06	1.75941e+06	1.34437e+06
PE(11:0/12:3)-H	PE	(11:0)	(12:3)			3.26146e+06	3.54013e+06	2.84283e+06	289111	603151	3996.43	0	0	1308.88	118797	0	0
PE(11:0/12:4)-H	PE	(11:0)	(12:4)			16629.4	10224.1	2.44755e+06	5.62683e+06	6.04573e+06	66450.9	1.48483e+07	1.26693e+07	1.58663e+07	1.076e+07	1.48486e+07	1.73639e+07
PE(11:0/12:4)+H	PE	(11:0)	(12:4)			25769.1	26858.4	4.5623e+06	4.04354e+06	1.52723e+06	42273.7	2.962e+07	2.70236e+07	3.4265e+07	2.05227e+07	3.06355e+07	3.31115e+07
PE(16:0p/8:0)+H	PE	(16:0p)	(8:0)			1.82474e+07	2.28357e+07	6.14204e+06	844570	9.96227e+06	1.58224e+07	0	0	0	0	0	0
PE(24:4e)+H	PE	(24:4e)				2.72385e+07	2.43067e+07	2.46411e+07	0	475165	5.47693e+06	0	0	0	0	0	0
PE(24:4p)+H	PE	(24:4p)				1.86814e+07	1.16314e+07	1.62247e+07	3.06711e+06	3.7547e+06	2.31206e+07	38107.5	2.17315e+07	1.26476e+07	7785.56	1.55666e+06	0
PE(28:3p)+H	PE	(28:3p)				1.09644e+06	9.94291e+06	4.27946e+06	3.93499e+06	8.36042e+06	55288.8	0	0	0	1.57994e+06	0	1.44031e+06
PE(16:0/14:0)+H	PE	(16:0)	(14:0)			9.94285e+06	959065	1.4018e+07	1.45861e+07	1.41812e+06	551506	3.86324e+07	4.36906e+07	3.77231e+07	1.42343e+06	2.2659e+07	3.28727e+07
PE(16:0/14:0)-H	PE	(16:0)	(14:0)			5.6646e+06	8512.68	5.78222e+06	6.05341e+06	5.54598e+06	4.08132e+06	1.27981e+07	1.31783e+07	1.049e+07	6.13392e+06	7.38437e+06	8.89177e+06
PE(16:0p/14:0)-H	PE	(16:0p)	(14:0)			1.0026e+06	1.06238e+06	1.10791e+06	3.82493e+06	4.42932e+06	1.72275e+06	7.40122e+06	7.74409e+06	5.16807e+06	254848	6.94435e+06	8.50186e+06
PE(16:0p/14:0)+H	PE	(16:0p)	(14:0)			1.937e+06	4.53507e+06	2.17056e+06	0	1.12344e+06	690081	2.2771e+07	2.2433e+07	1.80491e+07	2.59412e+07	2.40686e+07	2.31877e+07
PE(16:1/14:0)-H	PE	(16:1)	(14:0)			9.79464e+06	3.7325e+06	4.02109e+06	1.33927e+06	1.91997e+06	1.58002e+06	3.14706e+06	1.57462e+06	1.85727e+06	835676	1.32372e+06	1.35455e+06
PE(16:1/14:0)+H	PE	(16:1)	(14:0)			2.27153e+07	1.87334e+07	2.23968e+06	4.91785e+06	1.05362e+07	1.26711e+07	3.85406e+06	1.31505e+07	5.84612e+06	2.8402e+06	1.99527e+06	1.89612e+06
PE(12:0p/18:1)-H	PE	(12:0p)	(18:1)			0	0	0	629989	1.39286e+06	0	0	0	0	0	0	0
PE(15:0/16:0)-H	PE	(15:0)	(16:0)			94413.4	0	0	0	0	0	199861	350137	744723	0	16365	108943
PE(15:0/16:0)+H	PE	(15:0)	(16:0)			0	0	0	0	0	871518	4.2432e+06	159928	340190	389829	1.51831e+06	1.32737e+06
PE(16:0p/15:0)-H	PE	(16:0p)	(15:0)			0	0	0	0	76696.1	0	2.81383e+06	2.70165e+06	2.14695e+06	5963.1	4799.91	6428.67
PE(16:0/16:0)+H	PE	(16:0)	(16:0)			2.0133e+07	1.29157e+06	2.34209e+07	2.45993e+07	1.93592e+07	2.07903e+07	1.12144e+08	9.3589e+07	8.90948e+07	6.41259e+07	6.69905e+07	6.62021e+07
PE(16:0/16:0)-H	PE	(16:0)	(16:0)			9.56202e+06	8.88145e+06	9.2056e+06	207152	1.08818e+07	799988	3.0468e+07	3.02128e+07	2.70707e+07	1.77093e+07	2.12367e+07	2.178e+07
PE(16:0e/16:0)-H	PE	(16:0e)	(16:0)			2.56175e+06	5386.84	2.67092e+06	6.27693e+06	7.6609e+06	6.18308e+06	4.33441e+06	4.97176e+06	3.95971e+06	1.91283e+06	3.3917e+06	2.62995e+06
PE(16:0e/16:0)+H	PE	(16:0e)	(16:0)			3.85105e+06	9.86458e+06	16769.1	15778.8	602572	1.33695e+07	0	0	0	0	0	0
PE(16:0p/16:0)-H	PE	(16:0p)	(16:0)			8.4749e+06	8.01352e+06	6.09712e+06	2.00292e+07	2.19058e+07	1.48455e+07	6.47259e+07	6.06403e+07	5.12519e+07	4.22575e+07	5.35964e+07	5.21992e+07
PE(16:0p/16:0)+H	PE	(16:0p)	(16:0)			41687.4	2.00969e+07	64853.2	3.68191e+07	3.96325e+07	3.4112e+07	1.69642e+08	1.71595e+08	1.42778e+08	1.19276e+08	1.28138e+08	1.37787e+08
PE(16:0/16:1)-H	PE	(16:0)	(16:1)			1.0351e+08	1.07884e+08	2.08483e+08	2.02891e+08	2.25603e+08	7.08272e+07	8.88398e+07	9.67796e+07	6.85682e+07	4.22052e+07	4.5768e+07	4.06762e+07
PE(16:0/16:1)+H	PE	(16:0)	(16:1)			2.90267e+08	3.15525e+08	3.24896e+08	1.96938e+08	2.23796e+08	1.81979e+08	6.82102e+08	7.49766e+08	1.92475e+08	4.93229e+08	3.8224e+08	1.10717e+08
PE(32:1e)-H	PE	(32:1e)				18299.6	70821	0	128276	2.25446e+06	2.20501e+06	325.907	143638	2336.59	0	0	0
PE(16:0p/16:1)-H	PE	(16:0p)	(16:1)			1.74752e+07	1.43753e+07	1.73156e+07	7.67351e+07	9.26702e+07	3.4726e+07	1.28924e+07	1.2603e+07	1.20791e+07	1.90935e+06	1.1916e+07	1.97181e+07
PE(16:0p/16:1)+H	PE	(16:0p)	(16:1)			4.29892e+07	4.72091e+06	3.64319e+07	5.64725e+07	7.12139e+07	2.16753e+07	3.95186e+07	1.41168e+07	4.04195e+07	5.85124e+07	26667.1	1.55539e+06
PE(16:1/16:1)+H	PE	(16:1)	(16:1)			5.78148e+07	6.51423e+07	6.55917e+07	5.07278e+07	3.01225e+07	1.8855e+07	3.87545e+07	2.30492e+07	2.112e+07	2.34109e+07	1.65547e+07	2.25828e+07
PE(16:1/16:1)-H	PE	(16:1)	(16:1)			1.64214e+07	1.41703e+07	1.51571e+07	6.29811e+06	7.52351e+06	7.69149e+06	9.12521e+06	9.41794e+06	8.48579e+06	6.57938e+06	5.97963e+06	6.60896e+06
PE(16:0/17:0)-H	PE	(16:0)	(17:0)			800523	855351	1.80844e+06	0	0	449263	109858	215505	4646.6	3041.65	177232	109841
PE(16:0p/17:0)-H	PE	(16:0p)	(17:0)			178149	444630	4561.56	2.25904e+06	2.40409e+06	688704	4.74097e+06	2.79524e+06	3.54395e+06	3.06449e+06	4.78135e+06	5.15995e+06
PE(16:0p/17:0)+H	PE	(16:0p)	(17:0)			0	0	0	0	459566	1.13295e+06	1.1189e+07	1.11876e+07	7.53683e+06	1.3193e+06	89910.3	9.1259e+06
PE(17:1/16:0)-H	PE	(17:1)	(16:0)			1.03339e+07	2.20184e+06	553634	1.25365e+07	911783	1.06555e+07	366440	1.15596e+06	525436	3.03236e+06	3.69388e+06	3.66436e+06
PE(16:0p/17:1)-H	PE	(16:0p)	(17:1)			18111.2	2.04251e+06	2.60549e+06	2.6084e+06	21171.1	5.22756e+06	1.08387e+07	7.41178e+06	7.24516e+06	1.09111e+07	1.26429e+07	1.33829e+07
PE(16:0p/17:1)+H	PE	(16:0p)	(17:1)			6.81168e+06	8.48169e+06	1.23084e+06	1.9099e+07	2.90695e+07	1.20468e+07	3.28504e+07	2.39072e+07	2.45718e+07	3.62584e+07	1.18105e+06	3.7317e+07
PE(17:1/16:1)-H	PE	(17:1)	(16:1)			0	0	101280	0	0	0	2.17099e+06	1.38164e+06	1.12114e+06	1.13965e+06	1.67949e+06	1.67485e+06
PE(18:0/16:0)-H	PE	(18:0)	(16:0)			8.66709e+06	1.0256e+07	1.02436e+07	1.18519e+07	9.76292e+06	9.68501e+06	3.27318e+07	3.71945e+07	2.96511e+07	2.08046e+07	2.7735e+07	2.721e+07
PE(18:0/16:0)+H	PE	(18:0)	(16:0)			1.94317e+07	2.07687e+07	2.57713e+07	393074	2.52396e+07	2.28756e+07	9.26231e+07	9.64609e+07	6.99111e+07	4.95778e+07	6.80977e+07	5.96599e+07
PE(18:0e/16:0)-H	PE	(18:0e)	(16:0)			4.10165e+06	791618	4.9685e+06	1.29282e+06	1.0405e+07	279711	4.3187e+06	6.31406e+06	5.22133e+06	3.63505e+06	4.80458e+06	4.57086e+06
PE(18:0p/16:0)-H	PE	(18:0p)	(16:0)			7.47281e+06	8.16589e+06	53183.7	1.99706e+07	130456	1.43926e+07	4.73557e+07	4.30097e+07	4.13781e+07	3.86585e+07	4.55541e+07	4.59483e+07
PE(18:0p/16:0)+H	PE	(18:0p)	(16:0)			1.36066e+07	1.97197e+07	1.7174e+07	3.46984e+07	5.07977e+07	135296	1.02424e+08	8.87241e+07	9.01976e+07	7.2429e+07	8.68474e+07	8.49039e+07
PE(16:0/18:1)+H	PE	(16:0)	(18:1)			2.83812e+09	2.74736e+09	2.90261e+09	2.47219e+09	2.49874e+09	2.46305e+09	2.40236e+07	1.48414e+07	3.54428e+06	2.37983e+06	1.23894e+09	1.29815e+09
PE(16:0/18:1)-H	PE	(16:0)	(18:1)			1.0373e+09	9.55569e+08	1.13113e+09	1.00328e+09	1.03276e+09	9.92049e+08	5.45157e+08	5.18909e+08	4.78124e+08	4.22827e+08	5.02012e+08	4.88259e+08
PE(18:0/16:1)-H	PE	(18:0)	(16:1)			1.1864e+07	1.09061e+08	5.56684e+07	1.79259e+08	7.00192e+06	1.47335e+07	254562	4.02199e+06	3.83195e+06	170899	5.31123e+06	196692
PE(16:0e/18:1)-H	PE	(16:0e)	(18:1)			2.30716e+07	1.77805e+07	2.69226e+07	7.66832e+07	5.82085e+07	3.7138e+07	130119	9597.71	1.59064e+06	5.64754e+06	157802	4.9967e+06
PE(16:0e/18:1)+H	PE	(16:0e)	(18:1)			6.62454e+07	5.78321e+07	6.40185e+07	9.99833e+07	1.27056e+08	9.79401e+07	373116	9.11314e+06	1.52533e+06	4.13501e+07	2.20724e+07	819374
PE(16:0p/18:1)-H	PE	(16:0p)	(18:1)			4.32445e+08	4.64605e+08	4.25236e+08	9.05815e+08	8.97925e+08	5.20446e+08	2.93564e+08	2.62299e+08	2.22648e+08	3.11954e+08	3.23611e+08	3.51426e+08
PE(16:0p/18:1)+H	PE	(16:0p)	(18:1)			2.38469e+06	1.17292e+09	1.16655e+09	1.84189e+09	1.97211e+09	1.38311e+09	8.1035e+08	7.34082e+08	6.17813e+08	8.44651e+08	8.72337e+08	9.2772e+08
PE(16:1/18:1)-H	PE	(16:1)	(18:1)			2.77519e+08	2.68268e+08	2.78019e+08	2.82695e+08	3.83741e+08	2.9643e+08	8.90639e+07	6.7054e+07	6.30637e+07	5.34139e+07	6.28748e+07	4.49228e+07
PE(16:1/18:1)+H	PE	(16:1)	(18:1)			6.04984e+08	6.32151e+08	6.6798e+08	4.80603e+08	5.10776e+08	4.65645e+08	2.30164e+08	2.5388e+08	2.32281e+08	1.85908e+08	1.94002e+08	2.01364e+08
PE(18:1p/16:1)+H	PE	(18:1p)	(16:1)			2.16579e+07	1.69172e+07	8.56563e+07	4.38792e+07	4.74848e+07	2.767e+07	5.14631e+07	4.25392e+07	4.56261e+07	6.64299e+07	1.90162e+07	7.53403e+07
PE(18:1p/16:1)-H	PE	(18:1p)	(16:1)			9.46064e+06	388221	9.38461e+06	1.91596e+07	2.3857e+07	1.01085e+07	4.33038e+06	4.03152e+06	5.06535e+06	5.90617e+06	5.57471e+07	7.25801e+06
PE(16:0p/18:2)-H	PE	(16:0p)	(18:2)			1.31007e+07	1.39465e+07	1.34854e+07	5.30035e+07	2.98431e+07	7.40953e+06	978977	985099	957388	1.17795e+06	1.23605e+06	1.78755e+06
PE(16:1/18:2)-H	PE	(16:1)	(18:2)			1.53143e+07	1.81998e+07	1.7694e+07	128712	9.18154e+06	9.03176e+06	5.58142e+06	4.32807e+06	3.37523e+06	4.3026e+06	6.04498e+06	4.56869e+06
PE(16:0p/18:3)+H	PE	(16:0p)	(18:3)			4.7198e+06	3.9734e+07	4.28245e+07	3.97565e+06	4.06159e+06	2.61832e+06	716983	6.19606e+06	4.96424e+06	1.37693e+07	1.28037e+07	9.6871e+06
PE(16:0p/18:3)-H	PE	(16:0p)	(18:3)			5.45795e+06	5.0053e+06	5.51073e+06	2260.75	309236	188389	1476.39	1.09627e+06	727157	2.7933e+06	2.53576e+06	3.2691e+06
PE(14:0/20:4)+H	PE	(14:0)	(20:4)			2.67219e+07	2.27378e+07	2.41342e+07	19797.7	18219.8	8.61364e+06	3.56096e+07	2.22668e+07	1.39502e+07	8.869e+06	1.03475e+07	1.22473e+07
PE(14:0/20:4)-H	PE	(14:0)	(20:4)			5.26839e+06	1.0659e+06	7.51576e+06	0	3406.81	103579	7.7969e+06	6.98279e+06	5.57848e+06	3.53053e+06	4.09067e+06	3.89058e+06
PE(14:0p/20:4)+H	PE	(14:0p)	(20:4)			3.92757e+06	5.17381e+06	1.07814e+06	2.44281e+06	35517.6	3.63475e+06	3.28204e+07	2.49534e+07	2.32667e+07	56403.4	1.60416e+07	2.58018e+07
PE(14:0p/20:4)-H	PE	(14:0p)	(20:4)			496.166	376572	5703.43	7189.88	0	0	8.52655e+06	7.40458e+06	6.71703e+06	4.67816e+06	5.81351e+06	7.21244e+06
PE(18:0/17:0)-H	PE	(18:0)	(17:0)			2.15594e+06	8670.9	10376.1	5567.72	2.6565e+06	2.45874e+06	130370	1.12512e+06	204708	8244.78	324182	209152
PE(17:0/18:1)+H	PE	(17:0)	(18:1)			2.69918e+07	1.54803e+07	1.45067e+08	2.56755e+07	4.81088e+07	5.00382e+07	2.05231e+08	2.10628e+08	1.78469e+08	1.61941e+08	2.11454e+08	1.92911e+08
PE(17:0/18:1)-H	PE	(17:0)	(18:1)			5.19838e+06	1.09447e+07	4.10615e+07	235477	1.07904e+07	1.28266e+07	6.73476e+06	6.69506e+07	6.09816e+07	7.88644e+06	7.12126e+07	6.02189e+07
PE(18:0p/17:1)+H	PE	(18:0p)	(17:1)			1.35815e+07	1.37679e+07	1.67508e+07	2.66935e+07	2.14733e+07	1.59788e+07	4.19231e+07	4.02621e+07	3.1334e+07	4.45308e+07	5.10498e+07	3.71513e+07
PE(17:1/18:1)-H	PE	(17:1)	(18:1)			1.22197e+07	1.20632e+07	1.00266e+07	2.26677e+07	1.81037e+07	1.81596e+07	2.4272e+07	9.0351e+06	2.17201e+07	2.43659e+07	2.69666e+07	2.98706e+07
PE(35:2p)-H	PE	(35:2p)				544666	1.10804e+06	1.30665e+06	0	313593	969629	2.73572e+06	1.61579e+06	2.24511e+06	4.4761e+06	4.44488e+06	4.93957e+06
PE(18:0/18:0)-H	PE	(18:0)	(18:0)			1948.98	971650	7791.8	4.7931e+06	14948.4	8565.42	2.37908e+06	2.24241e+06	2.0387e+06	1.43752e+06	1.96726e+06	1.79073e+06
PE(20:0p/16:0)-H	PE	(20:0p)	(16:0)			5292.82	742053	678165	2.58766e+06	2.03065e+06	83889.2	7.35547e+06	4.86059e+06	5.92733e+06	6.23612e+06	5.70669e+06	6.73225e+06
PE(36:1)+H	PE	(36:1)				4.38597e+08	4.8465e+08	5.37298e+08	2.75499e+08	2.97871e+09	2.78266e+08	5.27611e+09	5.25098e+09	4.95579e+09	7.23523e+09	7.62285e+09	7.69624e+09
PE(18:0/18:1)+H	PE	(18:0)	(18:1)			2.92655e+09	3.15332e+09	3.29265e+09	3.409e+09	3.90738e+09	3.58541e+09	1.9815e+09	1.91002e+09	1.58777e+09	1.52589e+09	1.79299e+09	1.74433e+09
PE(18:0/18:1)-H	PE	(18:0)	(18:1)			1.26024e+09	1.35668e+09	1.37269e+09	1.70622e+09	1.78568e+09	1.59418e+09	7.28004e+08	7.54347e+08	6.80807e+08	6.09123e+08	7.31297e+08	7.19826e+08
PE(36:1e)+H	PE	(36:1e)				3.77302e+07	3.76726e+07	3.4443e+07	3.74942e+06	5.32165e+07	7.3573e+07	52002.5	642805	31713.4	1.06546e+06	663038	0
PE(18:0p/18:1)-H	PE	(18:0p)	(18:1)			1.54827e+08	7.64749e+06	1.79478e+08	3.39872e+07	4.57571e+08	2.46436e+08	1.01328e+08	9.47621e+07	9.09832e+07	1.15413e+08	1.29691e+08	1.39116e+08
PE(18:0p/18:1)+H	PE	(18:0p)	(18:1)			3.46172e+08	4.05462e+08	3.95322e+08	7.62412e+08	1.04077e+09	5.20857e+08	2.05287e+08	1.77073e+08	1.60282e+08	2.23133e+08	2.5494e+08	2.70672e+08
PE(18:1/18:1)+H	PE	(18:1)	(18:1)			1.35738e+07	3.06732e+09	3.01688e+09	2.74696e+09	3.71352e+09	3.74598e+09	3.8649e+08	3.5939e+08	1.02356e+09	1.06058e+09	1.12322e+09	1.19073e+09
PE(18:1/18:1)-H	PE	(18:1)	(18:1)			1.02332e+09	1.13038e+09	1.50339e+09	1.44617e+09	1.57185e+09	1.4386e+09	3.55479e+08	3.33621e+08	3.10207e+08	3.051e+08	3.57198e+08	3.54282e+08
PE(18:0/18:2)-H	PE	(18:0)	(18:2)			1.41523e+09	1.39178e+09	4.51947e+07	1.21059e+09	1.62396e+09	1.50635e+09	4.89348e+08	4.70423e+08	4.17808e+08	8.57096e+07	4.75056e+08	1.01018e+08
PE(18:1p/18:1)-H	PE	(18:1p)	(18:1)			1.51905e+08	8.90855e+07	1.66473e+08	1.46242e+08	2.61233e+08	1.6633e+08	5.82364e+07	4.83959e+07	4.6539e+07	6.0858e+07	6.53177e+07	7.06185e+07
PE(18:1p/18:1)+H	PE	(18:1p)	(18:1)			1.93403e+08	4.30582e+08	2.33393e+08	4.87542e+08	2.82097e+08	4.48483e+08	1.64776e+08	1.31008e+08	1.19972e+08	1.83721e+08	1.93287e+08	1.91391e+08
PE(18:1/18:2)-H	PE	(18:1)	(18:2)			2.38046e+08	2.21986e+08	2.05411e+08	1.1394e+08	229798175	9.95182e+07	6.22319e+07	6.51953e+07	5.789e+07	5.64599e+07	6.04398e+07	6.49665e+07
PE(18:1/18:2)+H	PE	(18:1)	(18:2)			1.68128e+08	1.69855e+08	1.81687e+08	1.62186e+08	1.70785e+08	6.54947e+07	1.36808e+07	1.14005e+07	4.59841e+06	5.58536e+06	1.69784e+07	2.19462e+06
PE(16:0p/20:3)-H	PE	(16:0p)	(20:3)			2.39418e+08	2.57472e+08	2.84508e+08	1.63857e+08	1.7792e+08	8.70951e+07	1.1987e+08	7.12146e+07	9.28905e+07	1.56284e+08	9.58587e+07	1.31984e+08
PE(16:0p/20:3)+H	PE	(16:0p)	(20:3)			8.10687e+08	8.14602e+08	7.75777e+08	3.42822e+08	1.94752e+08	2.51212e+08	3.62288e+08	3.07193e+08	1.4397e+08	3.5675e+08	7.30023e+07	4.08448e+08
PE(36:3p)-H	PE	(36:3p)				4.55018e+06	2.53019e+06	3088.91	1.27416e+07	2.28317e+07	6.42603e+06	0	0	0	0	0	0
PE(16:1/20:3)-H	PE	(16:1)	(20:3)			1.10388e+06	699350	9.09725e+06	45738.1	191157	506757	6.97464e+06	1.04023e+07	5.61228e+06	1.63811e+07	6.67702e+06	7.66435e+06
PE(16:0/20:4)-H	PE	(16:0)	(20:4)			2.53113e+08	2.68386e+08	2.68593e+08	5.55095e+06	2.5308e+08	4.5916e+06	2.80626e+08	2.62064e+08	2.31511e+08	1.59245e+08	1.7947e+08	2.00169e+08
PE(16:0/20:4)+H	PE	(16:0)	(20:4)			8.04758e+08	7.7387e+08	8.17201e+08	5.46453e+06	9.91846e+06	6.7186e+06	8.61122e+08	7.80451e+08	7.14109e+08	6.17198e+08	6.6073e+08	6.78441e+08
PE(16:0e/20:4)-H	PE	(16:0e)	(20:4)			2.93647e+07	2.33521e+07	2.52035e+07	5.6455e+07	6.86562e+07	3.49435e+07	1.6945e+07	1.91401e+07	1.81283e+07	2.10696e+07	1.80851e+07	2.03063e+07
PE(16:0p/20:4)-H	PE	(16:0p)	(20:4)			3.44042e+08	4.08979e+08	3.6434e+08	7.15232e+08	5.176e+08	3.79786e+08	1.31898e+09	1.10868e+09	1.0272e+09	9.02207e+08	9.21397e+08	1.02303e+09
PE(16:0p/20:4)+H	PE	(16:0p)	(20:4)			1.17512e+09	1.29076e+09	1.17517e+09	3.47611e+09	3.05959e+09	1.30389e+09	3.46681e+09	3.12353e+09	2.9708e+09	2.67755e+09	2.68449e+09	2.79273e+09
PE(16:1/20:4)-H	PE	(16:1)	(20:4)			2.90841e+07	3.04197e+07	3.05331e+07	2.31442e+07	2.63676e+07	2.0897e+07	2.43491e+07	2.17129e+07	1.99141e+07	1.37661e+07	1.62514e+07	1.57399e+07
PE(16:1/20:4)+H	PE	(16:1)	(20:4)			8.91527e+07	9.67479e+07	6.51674e+07	7.27709e+07	8.49848e+07	7.01445e+07	8.83532e+07	6.51616e+07	6.23624e+07	4.29073e+07	1.64394e+07	3.30494e+07
PE(36:5)+H	PE	(36:5)				1.71783e+08	1.66101e+08	1.97805e+08	5.23095e+07	1.72068e+08	1.73757e+08	1.08864e+08	2.30001e+08	2.08435e+08	1.20139e+08	1.30026e+08	1.46814e+08
PE(16:0p/20:5)-H	PE	(16:0p)	(20:5)			1.466e+07	252205	1.60004e+07	1.99385e+07	2.71874e+07	1.25178e+07	4.69607e+07	3.57474e+07	247582	1.97107e+07	2.60053e+07	2.48629e+07
PE(16:0p/20:5)+H	PE	(16:0p)	(20:5)			3.68494e+07	4.87526e+07	4.63608e+07	4.84027e+07	6.91691e+07	3.09614e+07	1.34073e+08	1.12256e+08	1.14802e+08	8.55438e+07	5.69616e+07	8.1828e+07
PE(36:6)+H	PE	(36:6)				0	1.15651e+06	4.01974e+06	1.88001e+06	30731.2	0	2.51498e+07	1.7695e+07	1.65952e+07	1.53092e+07	1.43074e+07	1.43453e+07
PE(19:0/18:1)-H	PE	(19:0)	(18:1)			1.3659e+07	6.39772e+06	6.84574e+06	5.96087e+06	9.46773e+06	7.3665e+06	2.16775e+06	4.45889e+06	1.69884e+06	2.68251e+06	2.44542e+06	9.02634e+06
PE(18:0p/19:1)-H	PE	(18:0p)	(19:1)			1.61817e+06	2.9748e+06	1.96676e+06	2.83821e+06	5.00331e+06	2.81788e+06	2.89375e+06	2.56675e+06	2.56801e+06	3.15728e+06	2.8233e+06	4.21025e+06
PE(19:1/18:1)-H	PE	(19:1)	(18:1)			2.83307e+07	2.706e+07	2.80937e+06	3.81148e+07	3.51532e+07	3.41278e+07	1.98335e+07	1.53578e+07	1.43566e+07	2.33317e+06	1.28422e+07	1.59488e+07
PE(17:0/20:3)-H	PE	(17:0)	(20:3)			3.32095e+06	778271	359614	1.14453e+06	193281	910993	7.67831e+06	6.6664e+06	5.08299e+06	4.14337e+06	6.43999e+06	6.101e+06
PE(17:0/20:3)+H	PE	(17:0)	(20:3)			1.03398e+07	856505	0	1.32853e+06	3.02938e+06	1.29612e+07	219908	152310	108579	0	0	211727
PE(17:0/20:4)-H	PE	(17:0)	(20:4)			0	311884	7417.86	314992	316458	0	3.81307e+06	4.53183e+06	4.29664e+06	8622.86	4.54513e+06	3.13201e+06
PE(17:0/20:4)+H	PE	(17:0)	(20:4)			2.61461e+06	6.04497e+06	1.23592e+06	2.15522e+07	53476.4	26815.8	1.65789e+07	1.71611e+07	1.98162e+07	650593	1.92883e+07	1.22183e+07
PE(17:1/20:4)-H	PE	(17:1)	(20:4)			3.64757e+06	115792	368592	2.27519e+06	87099	267435	1.13383e+07	1.16472e+07	8.57653e+06	8.30106e+06	8.41094e+06	1.08754e+07
PE(38:1)+H	PE	(38:1)				1.52652e+09	9.48232e+08	1.52236e+09	8.60934e+08	9.80137e+08	9.43753e+08	3.47217e+09	2.72475e+09	3.28188e+09	3.52995e+09	3.04876e+09	3.01353e+09
PE(20:0/18:1)-H	PE	(20:0)	(18:1)			5.91604e+07	6.89431e+07	7.24586e+07	2.88822e+07	9.25542e+07	7.52506e+07	1.59713e+07	1.6329e+07	1.61497e+07	1.37774e+07	1.59747e+07	1.46704e+07
PE(18:0p/20:1)-H	PE	(18:0p)	(20:1)			1.64347e+07	2.26382e+07	1.53563e+07	5.33755e+07	5.82067e+07	1.80145e+07	3.66983e+06	2.90262e+06	1.83811e+06	1.00346e+07	6.32237e+06	5.70941e+06
PE(18:0p/20:1)+H	PE	(18:0p)	(20:1)			3.43674e+07	3.46305e+07	3.69798e+07	7.13247e+07	8.60146e+07	4.39609e+07	5.82643e+06	7.8181e+06	4.25248e+06	1.49718e+07	8.57616e+06	1.27464e+07
PE(20:1/18:1)-H	PE	(20:1)	(18:1)			3.7727e+08	1.63785e+08	3.55583e+08	3.50074e+08	2.39904e+08	4.68387e+08	3.49554e+07	3.61025e+07	3.40573e+07	4.02386e+07	4.58436e+07	2.5588e+07
PE(18:0p/20:2)-H	PE	(18:0p)	(20:2)			7.57737e+07	9.37698e+07	84255721	3.093e+07	1.49219e+08	8.55818e+07	1.76336e+07	1.99035e+07	1.55821e+07	2.43409e+07	2.1258e+07	2.4258e+07
PE(18:0p/20:2)+H	PE	(18:0p)	(20:2)			1.67517e+08	1.82973e+08	2.45805e+08	2.88908e+08	3.37505e+08	2.87382e+08	3.94815e+07	3.46789e+07	4.49776e+07	3.20737e+07	5.16586e+07	4.81577e+07
PE(18:0/20:3)+H	PE	(18:0)	(20:3)			6.57998e+08	7.25757e+08	6.74997e+08	9.33621e+08	4.33471e+08	4.45535e+08	9.53967e+07	8.99395e+07	5.60095e+08	5.63706e+08	7.01795e+08	7.19817e+07
PE(18:0/20:3)-H	PE	(18:0)	(20:3)			2.7705e+08	1.83337e+08	1.88953e+08	1.07817e+08	1.43508e+08	1.32144e+08	1.92485e+08	1.68578e+08	1.64376e+08	1.63601e+08	2.00393e+08	1.88485e+08
PE(16:0e/22:3)-H	PE	(16:0e)	(22:3)			3.1556e+07	3.32895e+07	3.34376e+07	1.39922e+07	4.15273e+07	1.18602e+07	3.68075e+06	1.60243e+07	3.93641e+06	2.73421e+07	2.10308e+07	2.47018e+07
PE(16:0e/22:3)+H	PE	(16:0e)	(22:3)			8.67199e+07	8.69449e+07	9.75613e+07	1.35164e+06	5.27836e+07	6.51688e+07	6.08686e+06	3.36841e+06	1.41737e+07	5.33367e+06	1.59591e+06	2.62107e+06
PE(16:0p/22:3)-H	PE	(16:0p)	(22:3)			1.7392e+08	1.71102e+07	1.89074e+08	7.62582e+07	2.37043e+07	2.55715e+07	7.61915e+07	6.16068e+07	6.6269e+07	7.91314e+07	8.02706e+07	9.37287e+07
PE(16:0p/22:3)+H	PE	(16:0p)	(22:3)			4.23422e+08	5.70071e+07	4.94366e+08	9.75307e+07	1.38276e+08	4.13779e+08	2.94142e+07	1.56221e+08	1.52953e+08	1.92575e+08	1.33942e+07	2.35255e+08
PE(18:0p/20:3)-H	PE	(18:0p)	(20:3)			1.1416e+08	2.8476e+08	2.18338e+08	7.17186e+07	9.43311e+07	5.07806e+07	2.20197e+07	1.89888e+07	1.84028e+07	2.03988e+07	2.04371e+07	1.70179e+07
PE(18:0/20:4)-H	PE	(18:0)	(20:4)			1.02884e+09	1.08538e+09	1.04607e+09	1.06723e+09	1.45404e+09	9.6024e+08	1.17688e+09	1.09281e+09	9.94576e+08	7.20238e+08	8.70831e+08	8.55117e+08
PE(18:0/20:4)+H	PE	(18:0)	(20:4)			2.97992e+09	2.85725e+09	2.81132e+09	2.39696e+09	2.5359e+09	2.32043e+09	6.52202e+09	5.91584e+09	1.88876e+09	4.6039e+09	5.01247e+09	4.76518e+09
PE(16:0e/22:4)-H	PE	(16:0e)	(22:4)			1.04436e+07	6.72133e+06	1.03028e+07	1.80472e+07	2.63725e+07	3.03144e+07	1.83785e+07	2.28976e+07	2.46381e+07	2.21988e+07	2.60591e+07	1.77802e+07
PE(18:0p/20:4)-H	PE	(18:0p)	(20:4)			1.11009e+08	2.01292e+07	1.94322e+08	1.72249e+07	3.03915e+08	1.80247e+08	8.58526e+08	6.84661e+08	6.67157e+08	5.30386e+08	5.97438e+08	6.00933e+08
PE(18:0p/20:4)+H	PE	(18:0p)	(20:4)			4.7161e+08	4.5415e+08	4.32944e+08	6.74089e+08	8.68957e+08	4.55307e+08	2.3298e+09	1.9761e+09	1.86907e+09	1.57235e+09	1.56212e+09	1.70177e+09
PE(18:1/20:4)-H	PE	(18:1)	(20:4)			3.2339e+08	4.02634e+08	3.38057e+08	3.75541e+08	1.13264e+07	3.39808e+08	3.97721e+08	3.70785e+08	3.13597e+08	2.41687e+08	2.66289e+08	1.35776e+07
PE(18:1/20:4)+H	PE	(18:1)	(20:4)			7.76891e+08	8.4867e+08	7.75297e+08	2.92067e+07	2.46591e+07	8.49936e+08	9.98778e+08	1.08973e+09	1.0349e+09	8.43957e+08	8.6916e+08	8.54928e+08
PE(18:0/20:5)-H	PE	(18:0)	(20:5)			7.95714e+07	7.74669e+07	8.03297e+07	3.77792e+08	4.5356e+08	6.98438e+07	6.81343e+07	6.36111e+07	5.20783e+07	4.05776e+07	5.26912e+07	5.02787e+07
PE(38:5e)-H	PE	(38:5e)				2.05617e+07	9.62778e+06	2.26671e+07	4.09885e+07	9.07196e+07	1.83453e+07	2.47523e+08	2.32705e+08	2.09293e+08	3.49037e+07	3.42685e+07	3.83827e+07
PE(18:1p/20:4)-H	PE	(18:1p)	(20:4)			2.19284e+08	3.46579e+07	4.17915e+07	5.12534e+08	1.08709e+09	6.91601e+07	8.38271e+08	5.83542e+08	6.59171e+08	5.6502e+08	6.19969e+08	6.78596e+08
PE(18:1p/20:4)+H	PE	(18:1p)	(20:4)			7.16479e+08	7.61482e+08	7.17292e+08	1.66271e+08	1.78668e+09	8.92391e+08	4.60046e+08	1.77677e+09	1.83079e+09	1.57997e+09	1.6351e+09	1.68986e+09
PE(16:0/22:6)+H	PE	(16:0)	(22:6)			1.7587e+08	8.95332e+07	1.6383e+08	1.89965e+07	2.73591e+08	2.49368e+07	2.32827e+08	2.25789e+08	2.19776e+08	2.61017e+08	2.84854e+08	3.02258e+08
PE(16:0/22:6)-H	PE	(16:0)	(22:6)			7.44404e+07	6.6726e+07	6.37802e+07	462740	8.10381e+07	8.3004e+07	9.88814e+07	1.18147e+08	8.63923e+07	1.04145e+08	1.21728e+08	1.07506e+08
PE(38:6e)-H	PE	(38:6e)				2.13155e+08	2.51999e+08	2.13084e+08	3.02175e+07	2.52857e+07	1.4671e+07	7.1224e+08	5.89262e+08	5.37497e+08	4.87841e+08	5.5079e+08	5.87481e+08
PE(18:1p/20:5)+H	PE	(18:1p)	(20:5)			8.57592e+06	4.67341e+06	7.02567e+06	1.81116e+07	1.96839e+07	9.45392e+06	4.22271e+07	5.05243e+07	2.47511e+07	2.58426e+07	3.77415e+07	2.29728e+07
PE(16:0p/22:6)-H	PE	(16:0p)	(22:6)			1.42543e+06	1.09905e+08	1.02951e+08	8.55212e+06	3.10231e+08	1.50835e+08	5.59034e+08	4.62173e+08	4.28147e+08	3.77247e+08	3.90053e+08	4.37691e+08
PE(16:1/22:6)+H	PE	(16:1)	(22:6)			4.33459e+07	4.22434e+07	4.6673e+07	4.50626e+07	4.56073e+07	3.96486e+07	7.94524e+07	6.17587e+07	5.2041e+07	5.77754e+07	5.90158e+07	6.70617e+07
PE(16:1/22:6)-H	PE	(16:1)	(22:6)			6.88986e+06	7.74094e+06	6.98528e+06	3.64752e+06	29008.2	6.66218e+06	4.58435e+06	5.14404e+06	9.5126e+06	7.79818e+06	1.02963e+07	1.0288e+07
PE(18:1/21:1)-H	PE	(18:1)	(21:1)			3.52067e+06	3.07014e+06	3.79751e+06	3.03219e+06	1.83791e+06	1.64795e+06	3.77786e+06	4.68091e+06	4.02968e+06	4.34485e+06	4.09407e+06	3.57892e+06
PE(19:0/20:3)-H	PE	(19:0)	(20:3)			2.88947e+06	1.32634e+07	5.92226e+06	1.86619e+07	6.37342e+06	2.12136e+06	1.38925e+07	1.42665e+07	1.15202e+07	1.16591e+07	1.24553e+07	1.36313e+07
PE(19:0/20:4)+H	PE	(19:0)	(20:4)			2.50974e+07	1.57999e+07	1.99385e+07	99560.7	2.83759e+07	1.45989e+07	1.57221e+07	1.94977e+07	817805	3.44785e+06	1.11121e+07	1.11541e+07
PE(19:0/20:4)-H	PE	(19:0)	(20:4)			1.04549e+07	1.15676e+07	1.47873e+06	3.37985e+06	1.07516e+06	7.54505e+06	1.00336e+07	5.90869e+06	5.66386e+06	2.91334e+06	1.0925e+07	1.04748e+07
PE(17:0/22:6)-H	PE	(17:0)	(22:6)			2.1879e+07	2.04632e+07	1.97923e+07	8.52926e+07	1.29649e+08	1.14116e+08	6.95169e+06	5.39277e+06	3.73033e+06	5.66347e+06	7.59445e+06	9.10802e+06
PE(17:0/22:6)+H	PE	(17:0)	(22:6)			1.28937e+06	12992.5	9618.27	0	355880	729980	4.47577e+07	4.15711e+07	3.11096e+07	4.21426e+07	4.58257e+07	5.30452e+07
PE(18:1/22:0)-H	PE	(18:1)	(22:0)			1.47726e+07	1.65351e+07	1.89004e+07	2.44359e+07	173542	2.00113e+07	7.31805e+06	9.82041e+06	7.65281e+06	5.85469e+06	7.53311e+06	6.30917e+06
PE(18:0p/22:1)-H	PE	(18:0p)	(22:1)			3.95204e+06	4.01178e+06	4.48383e+06	8.31723e+06	9.01185e+06	99089.5	4.73255e+06	4.17643e+06	4.62579e+06	4.5729e+06	4.7694e+06	4.95983e+06
PE(18:1/22:1)-H	PE	(18:1)	(22:1)			1.01189e+08	1.19833e+08	1.25841e+08	1.26942e+08	1.2917e+08	1.06142e+08	1.7072e+07	2.01293e+07	1.58747e+07	1.03517e+07	1.27376e+07	1.29612e+07
PE(18:0p/22:2)-H	PE	(18:0p)	(22:2)			1.05427e+07	1.18976e+07	1.53321e+07	6.09551e+06	1.32924e+07	2.32145e+07	5.08933e+06	3.0687e+06	4.73765e+06	6.21561e+06	5.89462e+06	5.75742e+06
PE(18:0/22:3)-H	PE	(18:0)	(22:3)			6.45992e+07	6.81112e+07	7.52632e+07	5.59837e+07	8.16607e+07	6.9465e+07	1.65452e+07	1.67172e+07	1.45351e+07	6.98442e+06	1.66211e+07	1.68415e+07
PE(18:0e/22:3)-H	PE	(18:0e)	(22:3)			9.89047e+06	1.11221e+07	1.50606e+07	7.9261e+06	1.71856e+07	1.24857e+07	5.13872e+06	3.17051e+06	6.80301e+06	6.05733e+06	5.79134e+06	5.88577e+06
PE(18:0p/22:3)-H	PE	(18:0p)	(22:3)			6.60065e+07	6.72416e+07	7.47053e+07	2.25908e+06	9.36481e+07	4.56897e+07	2.77188e+07	2.42125e+07	1.07952e+07	2.3549e+07	2.01094e+07	2.33652e+07
PE(18:0p/22:3)+H	PE	(18:0p)	(22:3)			2.29751e+07	1.10718e+08	1.25333e+08	3.86581e+07	1.6522e+08	7.45131e+07	6.25984e+07	5.7082e+07	5.64033e+07	1.92491e+07	3.61462e+07	6.83231e+07
PE(18:0/22:4)-H	PE	(18:0)	(22:4)			1.06936e+08	9.61118e+07	9.28343e+07	9.85887e+07	9.15994e+07	8.17543e+07	1.24123e+08	1.38217e+08	1.18124e+08	1.35062e+08	1.58114e+08	1.44535e+08
PE(18:0/22:4)+H	PE	(18:0)	(22:4)			3.0592e+08	3.84945e+08	3.38956e+08	4.95542e+07	2.78479e+08	2.40613e+08	4.00447e+08	4.34085e+08	3.75661e+08	4.33593e+08	4.39948e+08	4.69912e+08
PE(18:0e/22:4)-H	PE	(18:0e)	(22:4)			2.7708e+06	3.18627e+06	3.61869e+06	1.36286e+07	8.73383e+06	9.12051e+06	1.48388e+07	1.37401e+07	9.27543e+06	1.25042e+07	1.40834e+07	1.54312e+07
PE(18:0p/22:4)-H	PE	(18:0p)	(22:4)			3.12321e+07	2.73029e+07	5.04613e+07	1.19805e+07	4.90984e+07	2.96236e+07	1.41205e+08	1.61919e+08	1.32014e+08	1.5772e+08	1.63228e+08	1.65441e+08
PE(18:0p/22:4)+H	PE	(18:0p)	(22:4)			9.48213e+07	2.08407e+08	1.22952e+08	4.26648e+07	4.43062e+08	1.90722e+08	3.86235e+08	3.18963e+08	2.82839e+08	3.38546e+08	9.40567e+07	3.78823e+08
PE(40:4p)-H	PE	(40:4p)				1.78285e+07	274354	1.84976e+07	3.72724e+07	2.98988e+07	2.16174e+07	1.03535e+08	7.45709e+07	6.02227e+07	5.2763e+07	5.87741e+07	5.88535e+07
PE(18:0/22:5)+H	PE	(18:0)	(22:5)			1.95323e+08	2.08308e+08	2.1228e+08	7.26037e+08	7.47448e+08	7.10224e+08	1.45091e+07	2.01787e+08	2.88431e+08	2.90083e+08	3.26553e+08	3.25978e+08
PE(18:0/22:5)-H	PE	(18:0)	(22:5)			2.89292e+08	2.86162e+08	3.12486e+08	3.31992e+08	3.82686e+08	3.07535e+08	9.0403e+07	8.25892e+07	6.76999e+07	7.36526e+07	9.47442e+07	9.39034e+07
PE(18:0e/22:5)-H	PE	(18:0e)	(22:5)			3.54463e+06	2.32613e+06	3.97352e+07	7.45122e+06	1.63494e+07	9.97294e+06	1.57817e+08	2.4869e+07	1.66585e+08	5.13025e+06	2.44461e+07	3.35201e+07
PE(18:0p/22:5)-H	PE	(18:0p)	(22:5)			6.9617e+06	4.9576e+07	4.47819e+07	6.35689e+07	6.49012e+07	2.65013e+07	7.30623e+07	8.10153e+07	7.01782e+07	6.65178e+07	7.16757e+07	7.14067e+07
PE(18:0p/22:5)+H	PE	(18:0p)	(22:5)			1.22502e+08	1.28718e+08	1.31068e+08	1.83773e+08	2.06599e+08	1.46417e+08	1.85298e+08	4.10762e+08	1.21014e+08	1.13342e+08	4.07744e+08	1.37739e+08
PE(18:1/22:5)-H	PE	(18:1)	(22:5)			5.39093e+07	5.74673e+07	54213.4	8.07239e+07	8.53871e+07	7.20538e+07	2.73038e+07	1.68378e+07	2.27616e+07	3.11226e+07	1.67399e+07	1.78412e+07
PE(18:0/22:6)-H	PE	(18:0)	(22:6)			1.4347e+08	1.44126e+08	1.40016e+08	3.17377e+08	4.45144e+08	2.6737e+08	2.56591e+08	3.33584e+08	2.61673e+08	2.61309e+08	2.9943e+08	2.54862e+08
PE(18:0/22:6)+H	PE	(18:0)	(22:6)			761938	6.2724e+07	2.4242e+08	3.02368e+07	2.37089e+06	6.98071e+07	3.85775e+08	3.95136e+08	3.43503e+08	3.19621e+08	4.06445e+08	3.51751e+08
PE(18:1p/22:5)-H	PE	(18:1p)	(22:5)			2.82438e+07	3.27096e+07	7.68525e+06	6.74785e+07	1.46804e+07	1.09561e+07	5.60387e+07	5.18057e+07	4.7154e+07	4.51432e+07	5.90554e+07	6.0066e+07
PE(18:1p/22:5)+H	PE	(18:1p)	(22:5)			2.08587e+07	8.69058e+07	8.26549e+07	9.97206e+06	2.59796e+07	1.3488e+07	1.8799e+08	1.58212e+08	1.42515e+08	1.0474e+08	1.65935e+08	1.78576e+08
PE(18:0p/22:6)-H	PE	(18:0p)	(22:6)			3.16764e+07	3.46452e+07	3.49467e+07	1.5469e+08	1.15264e+08	5.75952e+07	3.47411e+08	2.79902e+08	2.7578e+08	2.34284e+08	2.70232e+08	2.88936e+08
PE(18:0p/22:6)+H	PE	(18:0p)	(22:6)			1.33755e+07	3.2472e+07	8.16244e+06	2.61196e+08	5.31801e+07	2.96405e+07	1.04695e+09	9.53439e+08	8.60501e+08	7.87676e+08	7.95072e+08	9.20812e+08
PE(18:1/22:6)-H	PE	(18:1)	(22:6)			8.7425e+07	7.76232e+07	7.95457e+07	847698	1.44919e+08	1.27146e+08	1.17673e+08	1.18898e+08	9.71435e+07	1.04368e+08	1.23923e+08	1.31405e+08
PE(18:1/22:6)+H	PE	(18:1)	(22:6)			2.38045e+08	2.35778e+08	2.2426e+08	4.41665e+08	3.64889e+08	3.88816e+08	2.51171e+08	3.02825e+08	3.01922e+08	3.6261e+08	3.83232e+08	3.05921e+08
PE(18:1p/22:6)-H	PE	(18:1p)	(22:6)			3.56628e+07	3.98388e+07	3.25598e+07	1.33186e+08	1.46672e+08	4.30407e+07	1.83052e+08	1.51621e+08	1.34136e+08	1.26012e+08	1.43927e+08	1.63102e+08
PE(18:1p/22:6)+H	PE	(18:1p)	(22:6)			1.18042e+08	1.31349e+08	1.11528e+08	4.47302e+08	4.95692e+08	1.57754e+08	5.66974e+08	5.04213e+08	4.59192e+08	4.59219e+08	4.77267e+08	5.17726e+08
PE(40:8)+H	PE	(40:8)				0	0	0	7133.22	259140	0	8.34574e+07	7.11256e+07	6.75618e+07	4.61681e+07	7.00942e+07	8.30469e+07
PE(18:1/23:1)-H	PE	(18:1)	(23:1)			178906	2.43406e+06	2.09041e+06	1.51658e+06	2.10994e+06	2.0725e+06	1.61637e+06	1.51584e+06	2.26515e+06	1.45075e+06	916513	1.14741e+06
PE(18:1/24:0)-H	PE	(18:1)	(24:0)			16005.4	8.17689e+06	8.67047e+06	9.64267e+06	1.24979e+07	9.17195e+06	1.03192e+07	1.17794e+07	1.12425e+07	7.34106e+06	7.3164e+06	6.76025e+06
PE(42:10)+H	PE	(42:10)				0	0	0	0	0	0	3.84946e+07	3.65519e+07	2.49742e+07	9.23865e+06	2.47476e+07	3.00915e+07
PE(42:10)-H	PE	(42:10)				0	0	0	0	0	0	6.31614e+06	6.89999e+06	6.32099e+06	7.00158e+06	7.25146e+06	7.13537e+06
PE(18:1/24:1)-H	PE	(18:1)	(24:1)			8.88347e+06	1.45747e+07	1.60778e+07	1.88214e+07	9.0447e+06	1.15303e+07	6.44594e+06	4.78777e+06	6.68952e+06	3.51083e+06	4.42358e+06	3.4332e+06
PE(20:2/22:1)-H	PE	(20:2)	(22:1)			1.92695e+07	1.53364e+07	1.74734e+07	564500	1.91917e+07	1.03454e+07	760083	2.79028e+06	722544	2.8884e+06	513130	1.06119e+06
PE(22:0/20:4)-H	PE	(22:0)	(20:4)			1.62816e+07	1.61901e+07	1.88787e+07	1.82286e+07	1.00911e+07	1.19413e+07	8.52261e+06	9.01329e+06	8.48867e+06	8.1994e+06	6.01311e+06	5.55545e+06
PE(42:4p)-H	PE	(42:4p)				4.1319e+06	2.57785e+06	4.2629e+06	470582	4.16902e+06	1.05486e+06	5.10288e+06	4.89226e+06	4.11166e+06	7.06741e+06	7.8924e+06	7.42683e+06
PE(22:1/20:4)-H	PE	(22:1)	(20:4)			1.29067e+07	1.43687e+07	1.42022e+07	6.04821e+06	1.68719e+07	1.76377e+07	1.5279e+07	1.89841e+07	1.53537e+07	7.55015e+06	1.43916e+07	1.31331e+07
PE(42:5p)-H	PE	(42:5p)				1.20293e+09	1.1076e+09	7.64103e+08	7.23181e+08	8.56752e+08	2.20539e+09	2.3959e+08	2.16022e+08	1.55219e+08	1.92738e+08	2.10768e+08	2.0897e+08
PE(20:1p/22:5)-H	PE	(20:1p)	(22:5)			1.1105e+06	1.36623e+06	1.12946e+06	929076	1.55e+06	165939	1.05209e+07	1.35875e+07	1.11371e+07	6.78127e+06	134118	6.564e+06
PE(20:1p/22:5)+H	PE	(20:1p)	(22:5)			2.61064e+06	2.73395e+06	4.40103e+06	0	0	895680	1.05347e+06	3.48015e+07	7.74841e+06	2.83672e+07	1.28916e+06	3.56605e+07
PE(20:0p/22:6)-H	PE	(20:0p)	(22:6)			11372	1.40787e+06	1.02754e+06	93448.7	30103.4	273278	1.56613e+07	2.08346e+07	1.18191e+07	1.98632e+07	2.01847e+07	2.3047e+07
PE(20:1p/22:6)-H	PE	(20:1p)	(22:6)			0	103768	0	188519	266211	0	8.34389e+06	6.41423e+06	5.35548e+06	4.48491e+06	6.25109e+06	5.75924e+06
PE(25:1/18:1)-H	PE	(25:1)	(18:1)			0	0	0	0	0	0	226493	15965.7	565201	0	637795	122240
PE(26:0/18:1)-H	PE	(26:0)	(18:1)			507.484	2939.76	2844.62	361255	5371.91	5885.04	1.41514e+06	1.41212e+06	1.02687e+06	469681	736800	592231
PE(26:1/18:1)-H	PE	(26:1)	(18:1)			2.12292e+06	1.96256e+06	2.73581e+06	1.12416e+06	1.36873e+06	1.89575e+06	3.03193e+06	3.57607e+06	2.90964e+06	1.16781e+06	1.44949e+06	1.57326e+06
PE(24:0/20:3)-H	PE	(24:0)	(20:3)			2.04179e+06	1.78281e+06	1.64398e+06	1.09497e+06	914213	850199	6658.83	537031	1.82275e+06	587774	427040	871748
PE(24:0/20:4)-H	PE	(24:0)	(20:4)			8.96719e+06	9.27501e+06	1.05531e+07	9.25818e+06	6.15581e+06	6.99509e+06	4.77671e+06	4908465	4.73634e+06	3.40406e+06	3.83206e+06	4.05169e+06
PE(24:0/20:4)+H	PE	(24:0)	(20:4)			230329	178412	7.69874e+06	800527	3.29928e+06	427715	384786	498538	0	0	782176	354331
PE(24:1/20:4)-H	PE	(24:1)	(20:4)			7.33331e+06	1.61568e+07	1.43278e+07	132849	3.44247e+06	4.18943e+06	6.34135e+06	8.20326e+06	6.63722e+06	4.40611e+06	5.11237e+06	4.84295e+06
PE(24:1/20:4)+H	PE	(24:1)	(20:4)			3.94356e+07	4.01476e+07	4.58007e+07	2.40493e+07	3.06977e+07	3.02493e+07	42873.2	1.15771e+07	7.77647e+06	7.11042e+06	6.89409e+06	1.00858e+06
PEt(16:0/14:0)-H	PEt	(16:0)	(14:0)			0	0	0	0	0	0	641587	2.54989e+06	325135	635169	1.49484e+06	340927
PEt(17:0/17:0)-H	PEt	(17:0)	(17:0)			0	201879	99400.6	243524	0	47343.8	0	0	0	30889.9	0	0
PEt(36:1e)-H	PEt	(36:1e)				117354	6421.65	240800	0	0	0	0	0	0	0	0	0
PEt(38:3p)-H	PEt	(38:3p)				568341	1.38518e+06	1.03103e+07	0	0	0	4.15482e+07	2.75347e+07	2.83327e+07	1.46523e+07	1.83288e+07	1.88373e+07
PEt(40:4p)-H	PEt	(40:4p)				4.75564e+07	6.47266e+07	5.35867e+07	5.41309e+07	7.37744e+07	1.32368e+08	2.04877e+08	1.01514e+08	1.50685e+08	3.75657e+07	1.11684e+08	1.19022e+08
PEt(42:4p)-H	PEt	(42:4p)				3.49345e+08	4.03284e+08	4.28449e+08	3.28743e+06	1.6406e+08	3.58582e+08	1.75314e+08	1.44618e+08	1.41009e+08	9.39809e+07	1.02077e+08	1.03036e+08
PEt(46:0)-H	PEt	(46:0)				48485	0	32806.7	93303.1	0	0	1.24318e+07	1.00026e+07	1.34956e+07	4.91272e+06	3.40968e+06	8.14035e+06
PG(12:0/14:0)-H	PG	(12:0)	(14:0)			0	0	0	0	0	0	3.25687e+06	3.56213e+06	3.50248e+06	386353	1.31466e+06	1.00963e+06
PG(26:4)-H	PG	(26:4)				7.84511e+07	8.13831e+07	1.02639e+08	7.1812e+07	6.84849e+07	6.88723e+07	6.32607e+07	7.54401e+07	8.00911e+07	5.18345e+07	7.83833e+07	7.06911e+07
PG(14:0/14:0)-H	PG	(14:0)	(14:0)			0	514493	4165.93	0	0	0	2.12051e+07	1.8382e+07	1.47114e+07	6.76121e+06	8.20734e+06	6.46451e+06
PG(14:0/14:0)+NH4	PG	(14:0)	(14:0)			0	0	0	0	0	0	4.878e+07	3.80088e+07	3.22304e+07	1.12394e+07	1.62334e+07	1.33386e+07
PG(28:0e)-H	PG	(28:0e)				0	0	0	0	0	0	1.68992e+06	2.63128e+06	3.06683e+06	665860	2.27115e+06	2.26432e+06
PG(28:0p)-H	PG	(28:0p)				0	0	1.11444e+06	0	0	0	4.18206e+06	5.00754e+06	3.59497e+06	3.87645e+06	4.47569e+06	4.82618e+06
PG(16:0/14:0)-H	PG	(16:0)	(14:0)			4.51913e+06	4.57359e+06	4.71254e+06	3.17895e+06	4.73328e+06	2.88395e+06	7.02408e+07	6.57686e+07	5.98067e+07	2.19791e+07	3.40129e+07	3.08491e+07
PG(16:0/14:0)+NH4	PG	(16:0)	(14:0)			1019.93	395395	3.95115e+06	0	0	0	1.18045e+08	9.27778e+07	8.07313e+07	3.84867e+07	5.20292e+07	4.42528e+07
PG(30:0e)-H	PG	(30:0e)				0	0	0	0	0	0	412953	867435	1.43187e+06	0	421853	99159.1
PG(30:0p)-H	PG	(30:0p)				0	0	0	0	0	0	4.47377e+06	4.44688e+06	3.4885e+06	1.69317e+06	3.527e+06	3.01752e+06
PG(16:1/14:0)-H	PG	(16:1)	(14:0)			633340	945655	3712.22	44056.8	147147	300567	1.02653e+07	8.47661e+06	7.9316e+06	2.396e+06	4.15885e+06	3.87361e+06
PG(15:0/16:0)-H	PG	(15:0)	(16:0)			0	0	0	0	0	0	4.83457e+06	4.4461e+06	4.22502e+06	2.63091e+06	3.44915e+06	2.6574e+06
PG(16:0/16:0)-H	PG	(16:0)	(16:0)			10590.3	9.80073e+06	7.71035e+06	1.24586e+07	1.31205e+07	8.95296e+06	8.21424e+07	7.85462e+07	6.26121e+07	3.83294e+07	4.76018e+07	4.67114e+07
PG(32:0e)-H	PG	(32:0e)				0	0	0	0	0	0	8.7527e+06	2.78542e+06	4.39848e+06	216019	6225.8	862913
PG(16:0p/16:0)-H	PG	(16:0p)	(16:0)			0	0	0	0	0	0	2.60233e+07	2.03999e+07	1.7313e+07	1.43775e+07	1.73586e+07	1.48084e+07
PG(18:1/14:0)-H	PG	(18:1)	(14:0)			1.6879e+07	1.64235e+07	1.85369e+07	1.12516e+07	1.2952e+07	1.43472e+07	3447.17	228178	111503	0	32580.4	124029
PG(16:0/16:1)-H	PG	(16:0)	(16:1)			6.44603e+07	3.63102e+07	5.56495e+07	9.54828e+06	9.93906e+06	9.09986e+06	7.51603e+07	7.51939e+07	5.92082e+07	3.23142e+07	4.64972e+07	3.88386e+07
PG(16:0/16:1)+NH4	PG	(16:0)	(16:1)			3.73392e+06	3.04641e+07	3.50835e+07	992183	1.63167e+06	3.07628e+06	7.54878e+07	9.60229e+07	5.95455e+07	4.09368e+07	5.53812e+07	3.33354e+07
PG(16:1/16:1)-H	PG	(16:1)	(16:1)			2.1084e+06	2.78724e+06	2.8842e+06	499931	1.12595e+06	385655	625846	589478	281045	0	145010	53995
PG(14:0/18:2)-H	PG	(14:0)	(18:2)			424200	860248	643916	2.99228e+06	931275	2.45112e+06	1.1114e+06	2.8737e+06	437198	1.15161e+06	762737	447529
PG(16:0/17:0)-H	PG	(16:0)	(17:0)			0	0	0	165833	642789	133434	2.03726e+06	2.6051e+06	1.04914e+06	28411.3	1.2532e+06	312698
PG(33:0)+NH4	PG	(33:0)				4.84944e+07	6.37552e+07	5.72255e+07	9.56057e+07	9.55387e+07	4.76889e+07	2.10458e+08	1.89895e+08	1.79847e+08	1.35421e+08	1.4655e+08	1.46717e+08
PG(15:0/18:1)-H	PG	(15:0)	(18:1)			2.08441e+06	3.40819e+06	3.43271e+06	8795.04	72025.4	138299	1.66923e+07	1.53795e+07	1.35556e+07	7.99053e+06	1.14618e+07	9.41765e+06
PG(33:1)+NH4	PG	(33:1)				1.4574e+07	6.76444e+07	9.54709e+07	2.00598e+08	1.70596e+08	1.09224e+08	2.98762e+08	2.08835e+08	2.22856e+08	2.16914e+08	2.20205e+08	2.27578e+08
PG(18:0/16:0)-H	PG	(18:0)	(16:0)			1.39551e+07	1.11721e+07	1.34321e+07	2.36489e+08	2.97465e+08	1.43211e+08	3.40006e+07	3.76719e+07	3.54976e+07	1.91348e+07	2.204e+07	2.00178e+07
PG(16:0/18:1)-H	PG	(16:0)	(18:1)			4.73081e+08	4.83947e+08	4.77042e+08	5.18622e+08	5.96062e+08	4.5103e+08	4.24892e+08	4.02467e+08	2.00889e+08	2.10642e+08	2.33358e+08	2.23297e+08
PG(16:0/18:1)+NH4	PG	(16:0)	(18:1)			5.88389e+08	4.46417e+08	5.96903e+08	2.33155e+07	6.89297e+08	5.63344e+08	3.93972e+08	3.37521e+08	4.21384e+08	3.65641e+08	3.4544e+08	3.48199e+08
PG(16:1/18:1)-H	PG	(16:1)	(18:1)			1.81148e+08	1.96407e+08	2.30134e+08	2.00546e+08	1.53331e+08	1.74425e+08	5.008e+07	5.23065e+07	5.1493e+07	4.0532e+07	4.57807e+07	3.19698e+07
PG(16:1/18:2)-H	PG	(16:1)	(18:2)			3.93611e+07	3.9893e+07	4.19839e+07	2.69171e+07	2.57346e+07	2.65661e+07	3.2598e+06	120153	2.37037e+06	534143	1.12509e+06	945369
PG(17:1/18:1)-H	PG	(17:1)	(18:1)			355897	171315	9.86069e+06	6.66402e+06	1.68275e+07	1.26939e+07	2.25959e+06	1.69611e+06	886600	808976	1.64491e+06	1.92525e+06
PG(18:0/18:1)-H	PG	(18:0)	(18:1)			1.25222e+08	1.08466e+08	1.18624e+08	1.62946e+08	1.78475e+08	1.47541e+08	2.25357e+08	2.17035e+08	1.72808e+08	1.16904e+08	1.4484e+08	1.52768e+08
PG(18:1/18:1)-H	PG	(18:1)	(18:1)			6.93358e+08	7.13224e+08	7.84404e+08	1.04648e+09	1.06518e+09	7.81754e+08	1.40233e+08	1.35195e+08	1.03882e+08	3.87745e+07	5.65453e+07	6.46317e+07
PG(18:1/18:1)+H	PG	(18:1)	(18:1)			4.74649e+07	4.60033e+07	5.42012e+07	7.63448e+07	8.30861e+07	6.96104e+07	1.80548e+06	581196	1.10189e+06	1.39704e+06	0	1.55087e+06
PG(18:1/18:2)-H	PG	(18:1)	(18:2)			1.61238e+08	3.41672e+08	1.97141e+08	3.69478e+08	4.83394e+08	3.27658e+08	1.36131e+07	1.57712e+07	1.15159e+07	1.19094e+07	1.57998e+07	1.21737e+07
PG(18:2/18:2)-H	PG	(18:2)	(18:2)			8.59256e+07	1.0017e+08	2.46786e+07	4.20653e+07	7.38259e+07	7.76418e+07	2.42576e+06	2.76136e+06	3.47068e+06	1.88244e+06	2.86006e+06	1.23265e+06
PG(16:0/20:4)-H	PG	(16:0)	(20:4)			82540.9	5.4877e+06	5.89989e+06	344535	102575	157213	3.15575e+07	3.06234e+07	2.96224e+07	2.58571e+07	3.18913e+07	3.22493e+07
PG(16:1/20:4)-H	PG	(16:1)	(20:4)			1.94131e+07	508390	2.2701e+07	8.19528e+06	1.83444e+06	1.42307e+07	4.01615e+06	1.83228e+06	3.63947e+06	1.32103e+06	2.65732e+06	691168
PG(19:1/18:1)-H	PG	(19:1)	(18:1)			285796	253072	5094.88	5.52844e+06	1.87865e+06	742472	44777	410026	158888	169436	7323.37	179808
PG(20:1/18:1)-H	PG	(20:1)	(18:1)			1.41115e+08	1.40769e+08	1.52662e+08	1.72512e+08	1.68479e+08	1.51914e+08	1.0273e+06	389556	302801	330653	119338	319123
PG(20:1/18:1)+H	PG	(20:1)	(18:1)			1.21509e+06	630105	4.93088e+06	2.03198e+07	2.2673e+06	1.35149e+07	504376	33464.5	1.21689e+06	0	0	1.1109e+06
PG(18:0/20:2)-H	PG	(18:0)	(20:2)			1.76159e+06	2.09656e+06	1.66056e+06	2.27238e+06	389146	189643	6.44172e+06	4.76354e+06	5.52655e+06	3928.93	5.39059e+06	3.97078e+06
PG(18:1/20:2)-H	PG	(18:1)	(20:2)			2.30724e+08	2.32594e+08	2.30745e+08	1.6741e+08	2.49368e+08	2.01548e+08	5.37837e+06	5.61957e+06	4.90035e+06	1.74755e+06	2.37509e+06	3.08456e+06
PG(18:0/20:3)-H	PG	(18:0)	(20:3)			364669	1.38988e+06	485891	1.08622e+06	4.47373e+06	2.98255e+06	1.23734e+07	1.04075e+07	8.16996e+06	8.94345e+06	1.07713e+07	1.10359e+07
PG(18:1/20:3)-H	PG	(18:1)	(20:3)			3.08019e+08	2.70405e+08	3.00738e+08	2.19187e+08	3.04181e+08	2.55914e+08	2.99407e+07	9.98797e+06	1.03818e+07	1.53614e+07	1.05844e+07	1.13507e+07
PG(18:0/20:4)-H	PG	(18:0)	(20:4)			606044	3617.66	7892.08	1.02608e+06	309667	405665	1.51028e+07	1.59771e+07	1.30051e+07	1.60615e+07	1.67201e+07	1.69309e+07
PG(18:1/20:4)-H	PG	(18:1)	(20:4)			6.88795e+07	6.24526e+07	9.74415e+07	9.32526e+07	1.11764e+08	9.64332e+07	2.75894e+07	2.57327e+07	2.3535e+07	1.28094e+07	2.66886e+07	2.43597e+07
PG(18:2/20:4)-H	PG	(18:2)	(20:4)			1.13509e+07	1.14971e+07	1.13282e+07	591980	714237	600207	2.88104e+07	1.79298e+07	1.81919e+07	2.05853e+07	3.50367e+07	3.4137e+07
PG(16:0/22:6)-H	PG	(16:0)	(22:6)			0	0	0	298913	136713	0	3.98732e+06	4.52495e+06	3.00234e+06	992077	2.79966e+06	2.12384e+06
PG(16:1/22:6)-H	PG	(16:1)	(22:6)			5.23494e+06	7.09357e+06	7.9625e+06	158816	126604	1.11868e+07	1.58721e+07	2.59706e+07	4.79882e+07	1.24635e+07	1.03738e+07	7.41424e+06
PG(17:1/22:6)-H	PG	(17:1)	(22:6)			12406.7	6237.31	22661.8	0	559025	609203	3.06926e+07	2.47871e+07	2.11457e+07	1.57244e+07	1.74782e+07	2.11375e+07
PG(20:1/20:1)+NH4	PG	(20:1)	(20:1)			2.19292e+07	2.13127e+07	2.20465e+07	0	1.18838e+07	2.06666e+07	7.47742e+06	5.0633e+06	6.02583e+06	3.86051e+06	6.8941e+06	6.19174e+06
PG(18:1/22:4)-H	PG	(18:1)	(22:4)			6.45578e+07	6.10603e+07	6.73306e+07	6.86997e+07	6.04252e+07	6.47375e+07	179657	1.41123e+07	190840	121061	2.39021e+06	1.35992e+07
PG(18:1/22:5)-H	PG	(18:1)	(22:5)			7.88313e+07	7.86328e+07	1.58667e+07	1.56945e+07	32076962	2.46466e+07	2.48345e+07	1.77481e+07	2.171e+07	1.27061e+07	1.68207e+07	1.5718e+07
PG(22:5/18:2)-H	PG	(22:5)	(18:2)			4.26405e+06	3.6055e+06	3.63229e+06	824360	755148	5.31525e+06	2.83434e+06	2.56255e+06	1.13815e+06	1.6258e+07	1.92036e+07	3.16089e+07
PG(18:1/22:6)-H	PG	(18:1)	(22:6)			1.77504e+08	1.95363e+08	1.88761e+08	1.66987e+08	1.97241e+08	1.22485e+08	1.46508e+08	1.16425e+08	1.11517e+08	6.50846e+07	8.21774e+07	8.22495e+07
PG(18:2/22:6)-H	PG	(18:2)	(22:6)			4.24598e+07	2.19517e+07	5.53702e+07	4.50651e+07	5.11728e+07	3.93246e+07	9.98182e+07	3.19124e+07	2.90667e+07	2.62318e+07	3.33008e+07	3.12828e+07
PG(20:4/22:6)-H	PG	(20:4)	(22:6)			1.35794e+06	1.88438e+06	1.97626e+06	3.57569e+06	92670.6	186993	3.2119e+07	2.60219e+07	2.6398e+07	3.32851e+07	4.04872e+07	4.05073e+07
PG(42:8)-H	PG	(42:8)				311138	2.63647e+06	2.90146e+07	1.76058e+06	390924	3.15649e+07	1.58876e+07	1.5549e+07	1.41882e+07	5.52219e+06	1.31206e+07	2.90589e+07
PG(20:3/22:6)-H	PG	(20:3)	(22:6)			4.00565e+06	5.02397e+06	1.5334e+07	4.40063e+06	4.44374e+06	1.98776e+07	1.24937e+08	8.82163e+07	1.30517e+07	1.1278e+07	1.18958e+08	1.56504e+08
PG(22:4/22:6)-H	PG	(22:4)	(22:6)			8007.7	2.01774e+06	1.58306e+06	1.62379e+06	936437	7617.29	9.29921e+06	3.85183e+07	3.61746e+07	3.37891e+07	1.3044e+06	5.10477e+07
PG(22:5/22:6)-H	PG	(22:5)	(22:6)			111872	1.1897e+07	1.56933e+07	1.04194e+06	1.32777e+06	1.20807e+06	7.22875e+06	4.19884e+08	4.481e+08	3.60223e+06	5.0789e+08	5.15271e+08
PG(22:6/22:6)+NH4	PG	(22:6)	(22:6)			136946	43363.9	151698	5.60572e+06	1.72881e+07	84976.4	2.8642e+08	2.41825e+08	2.0735e+08	1.86491e+08	2.02381e+08	2.16468e+08
PG(22:6/22:6)-H	PG	(22:6)	(22:6)			1.0386e+07	1.24357e+07	1.16458e+07	2.37453e+06	5.79257e+06	6.84932e+06	2.95856e+08	2.06676e+08	2.01694e+08	1.23251e+08	1.85824e+08	1.74444e+08
PG(22:4/22:5)-H	PG	(22:4)	(22:5)			123017	146844	198792	416169	147471	289004	9.1237e+06	9.94582e+06	9.27357e+06	1.6545e+07	1.50229e+07	1.21893e+07
PI(21:3e)-H	PI	(21:3e)				1.94415e+06	3.73447e+06	4.83052e+06	0	11670.9	2.15142e+06	0	507162	475084	0	0	0
PI(16:0/16:0)-H	PI	(16:0)	(16:0)			1.56554e+06	1.56836e+06	3.14283e+06	7072.09	102719	0	3.87467e+06	6.91455e+06	5.96577e+06	3.51713e+06	5.0888e+06	3.34255e+06
PI(16:0/16:1)-H	PI	(16:0)	(16:1)			1.94106e+07	2.48122e+07	1.98072e+07	9.56145e+06	6.38276e+06	3.10107e+07	9.01389e+06	2.357e+07	1.60977e+07	1.59053e+07	2.47839e+07	7.93411e+06
PI(18:0/16:1)-H	PI	(18:0)	(16:1)			4.36851e+07	4.76602e+07	4.77749e+07	160050	6.56111e+07	6.62565e+07	1.33239e+07	1.15653e+07	1.45569e+07	4.02009e+07	5.81598e+07	9.21563e+06
PI(16:1/18:1)-H	PI	(16:1)	(18:1)			2.65535e+06	3.4894e+06	3.20352e+06	304146	149405	2.93697e+06	1.02009e+07	3.4071e+07	1.71082e+07	2.53987e+07	2.44593e+07	2.0375e+07
PI(18:0/18:0)-H	PI	(18:0)	(18:0)			0	87379.3	1.10481e+06	3.08273e+06	0	278002	0	0	0	0	47244.9	0
PI(18:0/18:1)-H	PI	(18:0)	(18:1)			8.97439e+07	1.00366e+08	1.14083e+08	1.04881e+08	1.01003e+08	1.18632e+08	2.38405e+07	3.65276e+07	3.04335e+07	1.59774e+07	2.48903e+07	1.45966e+07
PI(18:1/18:1)-H	PI	(18:1)	(18:1)			1.74778e+07	6.27059e+06	8.19954e+07	5.58986e+06	5.04151e+06	6.70622e+06	3.058e+07	3.6006e+07	2.94943e+07	890628	2.36274e+07	1.27634e+07
PI(18:0/18:2)-H	PI	(18:0)	(18:2)			1.1621e+08	1.45712e+08	1.33733e+08	1.27818e+08	8.96281e+07	1.16978e+08	1.12907e+06	2.30174e+06	1.80605e+06	855920	906706	791823
PI(16:0/20:3)-H	PI	(16:0)	(20:3)			4.04163e+07	4.41391e+07	1.84378e+07	4.06469e+07	4.76485e+07	5.23283e+07	1.49067e+07	1.86533e+07	3.41015e+07	1.61098e+07	2.18616e+07	1.63112e+07
PI(16:0/20:4)-H	PI	(16:0)	(20:4)			9.01281e+06	257049	9.23144e+06	3.26635e+07	136727	3.23524e+07	1.02478e+08	1.30686e+08	1.07899e+08	1.03788e+08	1.25675e+08	9.98053e+07
PI(16:0e/20:4)-H	PI	(16:0e)	(20:4)			2369.67	2799.74	171168	165483	217311	70343.2	3.66845e+06	5.96632e+06	4.62816e+06	13694.6	6.68437e+06	4.32012e+06
PI(16:1/20:4)-H	PI	(16:1)	(20:4)			245073	72897.8	66612.2	233140	93483.7	34630.8	1.35782e+07	1.16558e+07	1.50612e+07	1.33759e+07	1.48784e+07	5.05992e+06
PI(19:1/18:0)-H	PI	(19:1)	(18:0)			1.67877e+06	689135	1.28917e+06	0	2864.74	2.4558e+06	0	0	0	0	0	0
PI(17:0/20:4)-H	PI	(17:0)	(20:4)			0	0	109361	0	78350.8	112403	8.47933e+06	9.50956e+06	7.13219e+06	1.21017e+07	1.42539e+07	1.10613e+07
PI(18:0/20:1)-H	PI	(18:0)	(20:1)			1.12809e+07	1.44919e+07	1.67949e+07	7.94435e+06	7.11591e+06	1.02302e+07	64739.7	109477	0	0	0	0
PI(18:0/20:2)-H	PI	(18:0)	(20:2)			1.52171e+08	2.12948e+08	1.75165e+08	2.00816e+08	1.79723e+08	2.16474e+08	7.78405e+06	1.4438e+07	8.64747e+06	2.92302e+06	2.66881e+06	1.87652e+06
PI(18:0/20:2)+H	PI	(18:0)	(20:2)			788102	40168.5	6.53886e+06	1.6731e+06	0	8.00584e+06	0	0	0	0	0	0
PI(38:2)-H	PI	(38:2)				154601	0	91950.2	52505.7	70159.6	51109.4	0	0	0	0	0	0
PI(18:0/20:3)-H	PI	(18:0)	(20:3)			3.59435e+08	4.11251e+08	1.15252e+08	4.3895e+08	1.41342e+08	3.39176e+08	3.78294e+07	5.61463e+07	5.03354e+07	1.86099e+07	1.04275e+08	1.37627e+07
PI(18:0/20:3)+H	PI	(18:0)	(20:3)			1.86586e+07	2.33685e+07	2.68335e+07	1.47205e+07	13011.4	3.19635e+06	940673	1.03654e+06	1.19415e+06	766891	0	0
PI(18:0/20:3)+NH4	PI	(18:0)	(20:3)			3.76776e+06	6.96932e+08	7.20382e+08	3.12851e+08	3.26632e+08	3.24707e+08	5.87796e+07	96076607	8.05711e+07	3.73028e+07	3.72205e+07	3.08938e+07
PI(18:1/20:3)-H	PI	(18:1)	(20:3)			6.21459e+06	9.15109e+06	7.80097e+06	3.46968e+06	1.17323e+06	5.16818e+06	3.7404e+07	4.3433e+07	3.38675e+07	3.1413e+07	4.05566e+07	3.28134e+07
PI(18:0/20:4)-H	PI	(18:0)	(20:4)			3.47938e+07	3.49069e+07	8.68198e+07	2.059e+08	5.12004e+07	1.11634e+08	2.9587e+08	4.06209e+08	3.43362e+08	3.51113e+08	4.6074e+08	3.42542e+08
PI(18:0/20:4)+H	PI	(18:0)	(20:4)			0	0	0	29274	0	12712.9	9.32985e+06	2.16681e+07	7.70157e+06	1.3943e+07	3.28717e+07	1.20984e+07
PI(18:0e/20:4)-H	PI	(18:0e)	(20:4)			10907.9	4746.22	671.25	2.17488e+06	1.81769e+06	3.83404e+06	4.82297e+06	7931.93	4.99616e+06	5.06148e+06	363211	10710.8
PI(18:0p/20:4)-H	PI	(18:0p)	(20:4)			8275.1	76432.4	1.44855e+06	1.11895e+06	500424	1.88602e+06	5.6427e+06	9.0774e+06	9.32279e+06	1.18982e+06	7.54354e+06	7.61297e+06
PI(18:1/20:4)-H	PI	(18:1)	(20:4)			5.76258e+06	6.97157e+06	7.26028e+06	3.20021e+06	8.14842e+06	1.1765e+06	2.07912e+08	2.63316e+08	2.21873e+08	1.66714e+08	2.08423e+08	1.67073e+08
PI(18:1/20:4)+NH4	PI	(18:1)	(20:4)			32016	1.76797e+07	65164.1	1.04597e+06	731768	449787	5.73255e+08	6.89517e+08	6.07937e+08	4.7625e+08	5.96903e+08	4.95172e+08
PI(16:0e/22:5)-H	PI	(16:0e)	(22:5)			76519	924478	249940	5.56996e+06	8.16574e+06	8.20997e+06	0	0	0	1356.14	242771	0
PI(18:2/20:4)-H	PI	(18:2)	(20:4)			0	0	0	0	0	99264.3	2.34004e+07	3.07574e+07	2.69843e+07	1.57226e+07	1.65454e+07	1.50365e+07
PI(16:0/22:6)-H	PI	(16:0)	(22:6)			6.51197e+06	8.62302e+06	7.24665e+06	1.49343e+07	1.18366e+07	170504	3.5721e+07	5.54385e+07	4.31655e+07	3.74895e+07	4.6932e+07	3.27134e+07
PI(38:6e)-H	PI	(38:6e)				0	0	106963	0	0	0	4.87835e+06	6.47698e+06	7.69338e+06	1.61801e+06	4.4765e+06	5.33728e+06
PI(19:0/20:2)-H	PI	(19:0)	(20:2)			1.63194e+06	3.86943e+06	177724	0	2.1714e+06	3.42381e+06	0	0	0	0	0	0
PI(39:3)-H	PI	(39:3)				0	0	0	0	0	250993	3.2956e+06	6.40676e+06	4.42823e+06	120915	3942.93	487758
PI(19:1/20:4)-H	PI	(19:1)	(20:4)			0	0	0	0	0	0	2.73712e+06	3.94112e+06	2.17226e+06	290854	197207	866851
PI(18:0/22:1)-H	PI	(18:0)	(22:1)			1.57015e+06	1.33181e+06	1.95798e+06	0	3371.36	6467.3	0	0	0	0	0	0
PI(18:0/22:2)-H	PI	(18:0)	(22:2)			1.71663e+06	8.69624e+06	8.63567e+06	5.40011e+06	10663	7.0632e+06	0	0	0	0	0	2926.3
PI(18:0/22:3)-H	PI	(18:0)	(22:3)			8.37507e+07	9.75734e+07	9.83722e+07	6.73429e+07	5.8413e+07	7.22113e+07	2.72986e+06	4.14827e+06	3.36511e+06	738775	1.68395e+06	420346
PI(18:0/22:3)+NH4	PI	(18:0)	(22:3)			1.446e+08	1.52019e+08	1.61525e+08	1.04635e+06	3.31663e+07	1.43905e+08	0	0	0	0	0	0
PI(18:0/22:4)-H	PI	(18:0)	(22:4)			4.95488e+07	6.13425e+07	9.20114e+06	1.44709e+08	1.18782e+08	9.07649e+07	4.22621e+07	6.46199e+07	5.24391e+07	3.94427e+07	5.33779e+07	3.74663e+07
PI(18:0/22:5)-H	PI	(18:0)	(22:5)			1.8831e+07	2.69142e+07	1.01524e+07	2.62777e+07	2.32539e+07	2.47223e+07	3.1551e+07	1.79124e+07	3.04884e+07	2.13331e+07	2.67557e+07	9.50431e+06
PI(18:0e/22:5)-H	PI	(18:0e)	(22:5)			0	0	0	147276	4833.68	0	532287	2.11956e+06	1.03334e+06	5372.31	1.43769e+06	1.02618e+06
PI(18:1/22:5)-H	PI	(18:1)	(22:5)			677282	505928	455990	1.66782e+06	220336	697984	1.1117e+07	2.34573e+07	2.33968e+07	2.67212e+07	2.76503e+07	1.11793e+07
PI(18:0/22:6)-H	PI	(18:0)	(22:6)			3.35977e+07	4.18833e+07	3.75522e+07	3.79072e+07	3.21773e+07	3.19931e+07	3.55668e+07	5.18768e+07	4.30734e+07	2.35814e+07	3.68765e+07	2.96304e+07
PI(40:6e)-H	PI	(40:6e)				0	0	2700.47	0	0	0	223268	970838	1.38996e+06	7346.2	5677.8	631429
PI(18:1/22:6)-H	PI	(18:1)	(22:6)			1.32208e+06	1.26229e+06	1.29945e+06	0	0	228768	2.18703e+07	4.5193e+06	3.55061e+06	1.66215e+07	2.27372e+07	1.59225e+07
PI(20:4/20:4)-H	PI	(20:4)	(20:4)			0	0	0	0	0	0	5.02448e+06	4.61283e+06	3.25621e+06	4.65267e+06	4.91451e+06	3.60701e+06
PI(42:10)-H	PI	(42:10)				0	0	0	0	0	0	1.41922e+06	470614	1.62371e+06	292362	770660	524749
PI(22:4/20:4)-H	PI	(22:4)	(20:4)			0	0	0	0	0	0	1577.93	1.12294e+06	814412	2.84246e+06	3.49041e+06	2.22335e+06
PI(22:5/20:4)-H	PI	(22:5)	(20:4)			0	0	0	0	0	0	2.56879e+06	769845	1.92798e+06	1.83472e+06	2.69432e+06	3.29018e+06
PIP(50:1)-H	PIP	(50:1)				1.49737e+06	2.36021e+06	2.77805e+06	2.53492e+06	2.77233e+06	1.58396e+06	0	205196	61709.4	0	0	2242.32
PIP(50:2)-H	PIP	(50:2)				2.61758e+06	1.72112e+06	8.36063e+06	750784	7.77887e+06	4.48745e+06	0	0	0	0	0	0
PIP(52:2)-H	PIP	(52:2)				1.95429e+07	2.58891e+07	2.34746e+07	921993	3.10147e+07	3.10869e+07	0	84543.4	122527	0	0	19123.3
PS(32:1p)-H	PS	(32:1p)				217107	368468	420633	0	0	566206	1.01215e+06	647711	546715	256110	866538	319033
PS(32:3p)+H	PS	(32:3p)				1.05193e+08	1.80587e+08	1.31678e+08	2.18715e+07	6.75487e+07	8.07412e+07	1.25712e+08	1.94385e+08	2.12834e+08	1.16217e+08	1.21666e+08	1.99069e+08
PS(16:0/18:1)-H	PS	(16:0)	(18:1)			3.97487e+07	3.21895e+07	5.59153e+07	2.24684e+07	1.87865e+07	1.86968e+07	8.91616e+06	4.93497e+07	1.48827e+07	3.24282e+06	4.55372e+06	6.68028e+06
PS(34:1p)-H	PS	(34:1p)				430566	153778	69877.1	130452	186871	1.02258e+06	93197.9	0	75822	0	32685.7	0
PS(18:0/18:1)-H	PS	(18:0)	(18:1)			2.88354e+08	3.25951e+08	3.00461e+08	3.64727e+08	2.82401e+08	3.63347e+08	3.46089e+08	3.68073e+08	2.22885e+08	1.03516e+08	1.9806e+08	1.64751e+08
PS(18:0/18:1)+H	PS	(18:0)	(18:1)			2.50752e+08	2.61789e+08	2.71712e+08	1.72146e+08	2.02342e+08	3.19394e+08	4.27489e+08	4.67413e+08	3.44953e+08	2.62896e+08	4.03366e+08	3.48293e+08
PS(36:1e)+H	PS	(36:1e)				1.42792e+08	1.93951e+08	1.34316e+08	7.5996e+07	7.76274e+07	3.62296e+07	2.54975e+08	8.63669e+06	1.7064e+08	1.96352e+08	5.08795e+07	9.70275e+07
PS(18:1/18:1)-H	PS	(18:1)	(18:1)			6.94446e+07	5.66195e+07	4.02257e+07	2.31696e+07	3.65319e+07	3.73282e+07	2.16197e+07	1.74221e+07	1.16758e+07	1.23444e+07	1.30468e+07	8.56856e+06
PS(36:3)-H	PS	(36:3)				1.46745e+06	1.95995e+06	1.04707e+06	0	0	0	2.6486e+06	3.02405e+06	193604	6.60342e+06	2.51523e+06	4.23573e+06
PS(20:0/18:1)-H	PS	(20:0)	(18:1)			1.48211e+06	1.79897e+06	4.40921e+06	125196	223671	299167	5.28075e+06	2.27707e+06	6.49764e+06	3.40568e+06	6.64761e+06	828345
PS(38:1e)-H	PS	(38:1e)				2.33314e+06	2.48493e+06	1.69124e+06	1.03726e+06	110522	2.78349e+06	3.87327e+06	1.90049e+06	1.29187e+06	3.07745e+06	3.40327e+06	2.69319e+06
PS(20:1/18:1)-H	PS	(20:1)	(18:1)			4.14536e+07	6.84888e+06	1.60306e+07	316194	5.35935e+06	3.52508e+07	7.80025e+06	9.31811e+06	1.02285e+07	3.96349e+06	9.85187e+06	6.23699e+06
PS(18:0/20:3)-H	PS	(18:0)	(20:3)			2.26428e+06	1.49172e+06	2.11725e+06	2185.86	175294	4.17012e+06	1.95426e+07	2.56475e+07	3.10976e+07	1.44662e+07	3.4323e+07	2.48749e+07
PS(38:3)-H	PS	(38:3)				8.91495e+06	8.86313e+06	8.68304e+06	6.87801e+06	7.4565e+06	10725.5	9.71933e+06	8.76858e+06	9.21912e+06	8.2804e+06	1.0516e+07	1.08173e+07
PS(18:0/20:4)-H	PS	(18:0)	(20:4)			887792	1.69127e+06	1.19872e+06	302843	559074	1.17766e+06	1.46065e+07	2.55758e+07	1.58115e+07	9.37965e+06	1.37661e+07	8.8342e+06
PS(38:4)-H	PS	(38:4)				2.41443e+06	1.13338e+06	7.25142e+06	1.32218e+06	2.00906e+06	2.32677e+06	204859	1.40272e+06	2.24154e+06	3.93249e+06	2.40345e+06	2.69996e+06
PS(38:6p)-H	PS	(38:6p)				391135	2.18827e+06	3547.12	0	0	0	3.93106e+06	1.66728e+06	2.13862e+06	8.33306e+06	3.91267e+06	5.14761e+06
PS(38:7p)+H	PS	(38:7p)				640596	4.22169e+06	1.01558e+06	0	924769	7218.68	4.60486e+07	5.70728e+07	5.16114e+07	1.79889e+07	4.86316e+07	6.00166e+07
PS(40:1)-H	PS	(40:1)				5.56398e+06	3.83887e+06	6.44313e+06	2.14419e+06	2.67667e+06	758209	3.17857e+06	5.60243e+06	4.73495e+06	3.2199e+06	4.33392e+06	3.67979e+06
PS(18:0/22:4)-H	PS	(18:0)	(22:4)			2.84391e+06	2.81731e+06	8.79636e+06	1.99268e+06	2.58522e+06	3.5845e+06	1.8179e+07	2.27259e+07	1.46912e+07	1.50612e+07	2.12923e+07	1.45751e+07
PS(18:0/22:4)+H	PS	(18:0)	(22:4)			3.68961e+06	5.29973e+06	2.81256e+06	671578	2.68466e+06	801533	3.04983e+07	1.51391e+07	2.47352e+07	2.11485e+06	4.02371e+07	3.90388e+07
PS(20:2/20:2)-H	PS	(20:2)	(20:2)			2.37909e+06	1.82064e+06	1.79756e+06	1.92097e+06	1.00712e+06	1.12086e+06	10079.8	1.43158e+06	2701.2	138024	147669	188069
PS(40:4)-H	PS	(40:4)				1.30094e+06	300069	321133	466020	1.72554e+06	633824	1.95145e+06	3.26547e+06	956670	2.93501e+06	2.58909e+06	656293
PS(40:5)-H	PS	(40:5)				162548	1.01022e+06	1458.8	0	7987.99	514545	1.33907e+06	2.15732e+06	2.31188e+06	2.57533e+06	3.56531e+06	2.95405e+06
PS(40:6)-H	PS	(40:6)				9.49234e+06	8.07961e+06	170937	1.52826e+06	2.01156e+06	1.98147e+06	2.22922e+07	3.10592e+07	2.55691e+07	1.59826e+07	2.52086e+07	2.13083e+07
PS(42:1)-H	PS	(42:1)				698328	523520	77958.1	291982	1.19604e+06	576668	3.46901e+06	4.75844e+06	3.45735e+06	549330	6.21445e+06	1.42846e+06
PS(47:2)-H	PS	(47:2)				4.20767e+06	9.50749e+06	5.4537e+06	3.78473e+06	2.92702e+06	2.20563e+06	4.02025e+06	1.18247e+06	3.65641e+06	1.77001e+06	1.48681e+06	2.17263e+06
SM(d24:0+pO)+H	SM	(d24:0+pO)				4.71732e+07	3.50711e+07	5.55143e+07	2.60341e+07	2.37318e+07	6.09388e+07	0	7229.47	0	0	11812	0
SM(d24:2)+H	SM	(d24:2)				43360.5	2.79303e+07	8.15333e+06	3.58188e+06	7.05445e+06	1.19493e+07	3.33665e+07	3.19584e+07	4.47251e+07	1.26099e+07	5.056e+07	2.87558e+07
SM(d25:0+pO)+H	SM	(d25:0+pO)				5.17247e+07	4.60626e+07	5.54329e+07	3.18623e+07	3.20883e+07	6.73476e+07	0	25858.6	26945.3	0	17145.9	0
SM(d26:1+hO)+H	SM	(d26:1+hO)				2.93604e+07	1.46822e+07	5.46839e+07	25763.8	3932.19	2.02142e+07	0	10473.2	0	0	0	0
SM(d27:1+pO)+H	SM	(d27:1+pO)				5.05845e+07	6.71646e+07	5.38805e+07	71473.4	38985.5	4.04158e+07	0	9435.62	0	0	531662	0
SM(d30:0)+H	SM	(d30:0)				0	0	0	0	0	0	2.79768e+07	1.57504e+07	1.97326e+07	1.07475e+07	1.16398e+07	1.56746e+07
SM(d30:1)+H	SM	(d30:1)				3.57068e+06	9.65987e+06	5014.06	0	0	0	6.21763e+07	4.70159e+07	5.46532e+07	2.57211e+07	2.7574e+07	3.86855e+07
SM(d30:1)+HCOO	SM	(d30:1)				141950	333.97	944472	0	0	0	7.25818e+06	5.95111e+06	6.24389e+06	3.32731e+06	4.03491e+06	4.39597e+06
SM(d30:4+pO)+H	SM	(d30:4+pO)				1.1389e+07	1.32615e+07	1.15664e+07	2.33355e+07	1.44446e+07	3.8046e+07	0	1804.03	0	0	346735	0
SM(d31:1)+H	SM	(d31:1)				1.67541e+06	1.7843e+06	31924.5	0	0	0	5.49912e+07	3.56358e+07	2.88408e+07	2.5702e+07	2.91385e+07	2.88047e+07
SM(d31:1)+HCOO	SM	(d31:1)				0	121521	637515	0	0	0	5.0584e+06	3.68918e+06	3.58975e+06	3.18509e+06	3.2602e+06	2.9667e+06
SM(d15:0/16:1)+CH3COO	SM	(d15:0)	(16:1)			1.06839e+08	1.11113e+08	1.10121e+08	9.15253e+07	1.06882e+08	8.74297e+07	2.17527e+08	1.81563e+08	1.73873e+08	1.07086e+08	1.40977e+08	1.3311e+08
SM(d32:0)+H	SM	(d32:0)				4.18024e+07	3.98895e+07	3.4687e+07	74388.8	5.3077e+07	4.78169e+07	5.88075e+08	4.38713e+08	4.24932e+08	2.48818e+08	3.20115e+08	3.22935e+08
SM(d14:0/18:1)+HCOO	SM	(d14:0)	(18:1)			1.05756e+08	1.10637e+08	1.09153e+08	8.87744e+07	1.07633e+08	8.48776e+07	2.1947e+08	1.77856e+08	1.6778e+08	1.06608e+08	1.40977e+08	1.3311e+08
SM(d14:0/18:1)+H	SM	(d14:0)	(18:1)			1.47413e+09	1.47718e+09	1.4363e+09	1.18812e+09	1.43753e+09	1.27112e+09	2.68242e+09	1.86671e+09	1.85421e+09	1.19089e+09	1.5105e+09	1.58409e+09
SM(d32:1+hO)+H	SM	(d32:1+hO)				0	0	814118	0	0	0	9.8583e+06	8.2708e+06	5.45428e+06	39201.8	7.85794e+06	8.39837e+06
SM(d16:1/16:1)+HCOO	SM	(d16:1)	(16:1)			8.31e+06	7.68013e+06	9.39757e+06	0	388447	2.53784e+06	10840.4	3991.47	3900.44	2023.31	1.20687e+06	1.53725e+06
SM(d16:1/16:1)+H	SM	(d16:1)	(16:1)			7.28382e+07	7.97514e+07	7.64182e+07	4.94848e+07	5.83692e+07	4.60538e+07	5.20434e+07	3.63408e+07	2.83715e+07	2.2007e+07	2.88643e+07	3.31071e+07
SM(d33:0)+H	SM	(d33:0)				0	0	0	4.25372e+07	640387	17464.2	5.37211e+07	3.33815e+07	4.03388e+07	2.94323e+07	4.17986e+07	4.29526e+07
SM(d33:0)+HCOO	SM	(d33:0)				0	0	0	560710	0	0	2.95645e+06	5.9044e+06	402955	2.14633e+06	3.17299e+06	2.92411e+06
SM(d33:1)+H	SM	(d33:1)				7.41836e+08	6.93413e+08	7.29831e+08	8.25265e+08	9.62978e+08	7.97675e+08	1.3642e+09	1.02229e+09	9.28678e+08	7.35592e+08	8.6663e+08	8.15976e+08
SM(d33:1)+HCOO	SM	(d33:1)				6.22186e+07	6.5291e+07	6.20654e+07	1.05877e+06	3.82546e+07	665050	1.07288e+08	8.81082e+07	7.96188e+07	5.72464e+07	7.08462e+07	6.9119e+07
SM(d15:0/18:1)+CH3COO	SM	(d15:0)	(18:1)			1.88323e+07	1.84866e+07	1.85194e+09	2.24273e+08	5.68529e+06	1.24901e+07	1.13706e+09	1.02826e+09	9.57504e+08	6.99144e+08	7.92541e+08	8.38671e+08
SM(d18:0/16:0)+HCOO	SM	(d18:0)	(16:0)			7.14144e+07	7.1735e+07	7.20011e+07	1.1829e+08	1.25707e+07	815523	1.8389e+08	1.63642e+08	1.61009e+08	8.85278e+07	1.21521e+08	1.30273e+08
SM(d18:0/16:0)+H	SM	(d18:0)	(16:0)			8.25092e+08	8.08169e+08	7.77355e+08	3.17456e+09	2.10496e+09	1.45965e+09	1.6572e+09	1.65338e+09	1.5343e+09	9.62489e+08	1.22595e+09	1.23818e+09
SM(d13:0/21:1)+HCOO	SM	(d13:0)	(21:1)			1.83474e+09	1.92782e+07	1.84183e+09	1.14107e+09	2.34199e+09	2.09414e+07	1.17202e+09	9.96646e+08	9.57868e+08	7.02424e+08	7.88327e+08	8.20214e+08
SM(d13:0/21:1)+H	SM	(d13:0)	(21:1)			2.57115e+10	2.64737e+10	2.5623e+10	2.95526e+10	3.2252e+10	2.88709e+10	1.67635e+10	7.92919e+09	1.45353e+10	6.33105e+09	1.37045e+10	1.37113e+10
SM(d34:1)+HCOO	SM	(d34:1)				1.23015e+09	9.70607e+08	8.07413e+07	2.06938e+09	2.32348e+09	2.07328e+09	9.20443e+06	1.99383e+06	1.97873e+06	1.11067e+06	6.38229e+06	3.95813e+06
SM(d34:1)+CH3COO	SM	(d34:1)				8.59224e+06	1.07539e+07	9.76429e+06	420529	6.4977e+06	19749.3	3.96156e+06	5.1323e+06	436232	117743	461605	664301
SM(d34:1+pO)+H	SM	(d34:1+pO)				5.53814e+07	3.73737e+07	3.58387e+07	4.00455e+07	4.72015e+07	6.2611e+07	1.01044e+06	5.73346e+06	2.36429e+06	1.33248e+06	747227	7.17666e+06
SM(d18:1/16:1)+HCOO	SM	(d18:1)	(16:1)			2.06104e+08	2.18994e+08	8.88953e+07	1.86863e+08	2.2552e+08	1.83426e+08	1.96133e+07	2.70293e+07	5.89237e+07	1.18098e+07	4.9701e+07	1.42279e+07
SM(d18:1/16:1)+H	SM	(d18:1)	(16:1)			4.24491e+09	1.57787e+09	6.29867e+08	3.12657e+09	1.32075e+09	1.26216e+09	3.1178e+08	9.06184e+08	8.16193e+08	7.47831e+08	8.76269e+08	1.83179e+08
SM(d16:1/18:1)+HCOO	SM	(d16:1)	(18:1)			2.14923e+08	7.45839e+07	3.39663e+06	3.07504e+07	9.61848e+07	5.46298e+07	1.17594e+06	1.58672e+06	1.50062e+06	9.6433e+06	164544	1.09404e+07
SM(d34:2+hO)+H	SM	(d34:2+hO)				2.67948e+07	2.40795e+07	2.39165e+07	2.48021e+07	3.32551e+07	3.1639e+07	3.24434e+07	766368	2.17112e+07	1.59487e+07	796390	1.57596e+07
SM(d34:4)+H	SM	(d34:4)				0	682110	10796.4	0	0	0	6.82959e+06	1.19517e+07	6.26829e+06	1.13224e+07	1.00709e+07	7.31854e+06
SM(d34:5)+H	SM	(d34:5)				9.40567e+06	3.36194e+06	0	0	0	0	0	0	0	0	0	0
SM(d34:6)+H	SM	(d34:6)				1.23963e+07	1.36471e+07	2.08913e+07	7.00798e+06	9.79928e+06	1.0265e+07	4.43854e+07	2.70825e+07	5.77188e+07	1.42415e+07	4.26755e+07	2.02607e+07
SM(d18:1/17:0)+HCOO	SM	(d18:1)	(17:0)			1.64483e+06	1.33151e+06	2.83417e+06	1.07369e+06	899528	1.34779e+06	3.12533e+07	2.83906e+07	2.75647e+07	8.98489e+06	2.69163e+07	1.15261e+07
SM(d18:1/17:0)+H	SM	(d18:1)	(17:0)			4.14543e+07	3.53335e+07	3.4153e+07	3.18312e+06	2.48914e+07	2.97843e+06	1.6774e+08	3.85761e+08	3.53318e+08	1.02935e+08	1.35954e+08	1.32088e+08
SM(d35:2)+H	SM	(d35:2)				383320	32681.3	6.06844e+06	0	0	0	2.18899e+07	1.50372e+07	1.82119e+07	1.49918e+07	2.21171e+07	2.31465e+07
SM(d36:0)+H	SM	(d36:0)				1.59505e+07	1.83824e+07	1.60107e+07	4.94015e+07	3.06954e+07	2.59267e+07	1.73578e+08	1.63652e+08	1.64687e+08	9.79268e+07	1.39471e+08	1.46498e+08
SM(d20:1/16:0)+HCOO	SM	(d20:1)	(16:0)			4.92019e+07	1.70989e+07	5.02591e+07	3.82479e+06	6.87939e+07	5.71547e+07	9.80404e+07	8.65642e+07	7.70282e+07	5.44086e+07	7.00046e+07	7.01126e+07
SM(d20:1/16:0)+H	SM	(d20:1)	(16:0)			4.65483e+08	4.41588e+08	4.69657e+08	5.29422e+08	6.61571e+08	5.37236e+08	1.02261e+09	9.36297e+08	8.68698e+08	6.05405e+08	7.70505e+08	7.57499e+08
SM(d36:1)+HCOO	SM	(d36:1)				0	0	0	6.15066e+07	2.60859e+06	0	0	0	0	0	0	0
SM(d18:1/18:1)+HCOO	SM	(d18:1)	(18:1)			1.17096e+07	1.0411e+07	1.4421e+07	6557.52	78369.4	1.03432e+07	978348	598308	1863.83	3.14833e+06	1.39835e+06	6100.05
SM(d18:1/18:1)+H	SM	(d18:1)	(18:1)			1.01048e+08	9.27273e+07	1.55046e+08	8.13387e+07	1.80104e+08	1.77712e+08	8.25285e+07	9.13318e+07	1.10911e+08	3.74597e+06	5.97985e+07	7.60897e+07
SM(d36:2)+HCOO	SM	(d36:2)				454814	1.79781e+06	74456.6	1.48806e+06	2.74163e+06	1.42311e+06	12095.8	236557	24799.4	37184	164820	92942.3
SM(d36:3)+CH3COO	SM	(d36:3)				6.77934e+06	5.69477e+06	1.60968e+06	0	3.71982e+06	9.35026e+06	0	0	58226	4486.67	73740.6	0
SM(d36:3+pO)+H	SM	(d36:3+pO)				6.47814e+06	2.31349e+06	444223	370191	562150	1.68348e+06	1.18533e+06	0	0	0	0	0
SM(d36:4)+H	SM	(d36:4)				1.10989e+07	1.02398e+07	1.02321e+07	1.70716e+07	113929	1.94218e+07	3.56957e+06	2.50675e+06	614940	1.0081e+07	7.44704e+06	4.95176e+06
SM(d36:5)+H	SM	(d36:5)				2.33739e+07	1.82282e+07	2.3086e+06	2.52723e+07	3.51342e+07	2.67685e+07	0	0	0	1.4954e+06	0	0
SM(d17:0/20:2)+CH3COO	SM	(d17:0)	(20:2)			0	0	0	863811	4.3898e+06	326079	0	0	0	0	0	0
SM(d22:0/16:0)+HCOO	SM	(d22:0)	(16:0)			7575.13	8498.72	1.56424e+06	8.71236e+06	8.98003e+06	3.31059e+06	1.50453e+07	1.54853e+07	1.41267e+07	9.56959e+06	1.32504e+07	1.28787e+07
SM(d22:0/16:0)+H	SM	(d22:0)	(16:0)			62272.1	2.14596e+07	32148.9	166797	55785.4	79075.2	1.79204e+08	1.43307e+08	1.39168e+08	9.95218e+07	1.33432e+08	1.3487e+08
SM(d20:1/18:0)+HCOO	SM	(d20:1)	(18:0)			8.3352e+07	8.18579e+07	8.85249e+07	1.0138e+08	1.17903e+08	1.00307e+08	8.81135e+07	8.04e+07	7.90241e+07	5.53786e+07	7.44857e+07	6.84351e+07
SM(d20:1/18:0)+H	SM	(d20:1)	(18:0)			8.80449e+08	9.10697e+08	9.75644e+08	1.07832e+09	1.34836e+09	1.14405e+09	1.05387e+09	8.32492e+08	7.49953e+08	5.47993e+08	6.90904e+08	7.25487e+08
SM(d18:1+hO/20:0)+H	SM	(d18:1+hO)	(20:0)			8.63148e+08	9.91087e+08	1.94132e+09	4.60381e+08	1.67574e+09	1.2215e+09	2.72747e+08	1.63923e+08	1.82931e+08	1.78763e+08	1.77995e+08	1.57946e+08
SM(d18:0/20:2)+HCOO	SM	(d18:0)	(20:2)			4.16721e+06	1.16501e+07	1.2064e+06	1.67497e+07	2.0701e+07	2.09823e+07	4.64275e+06	148246	4.29606e+06	2.43302e+06	4.44678e+06	4.04462e+06
SM(d18:0/20:2)+H	SM	(d18:0)	(20:2)			2.48196e+08	1.75087e+08	1.4356e+08	4.1095e+08	3.04154e+08	2.51679e+08	8.40856e+07	1.21163e+07	4.93132e+06	3.74925e+07	4.90122e+06	4.29797e+07
SM(d39:1)+H	SM	(d39:1)				8.95634e+06	1.19727e+07	1.26333e+07	11095.8	3.47616e+07	1.65747e+07	3.23982e+08	2.57158e+08	2.07435e+08	1.96634e+08	2.63061e+08	2.51858e+08
SM(d39:1)+HCOO	SM	(d39:1)				932084	6.42559e+06	911940	408848	6.30995e+06	5.26188e+06	3.2553e+07	2.68351e+07	2.5336e+07	1.95073e+07	2.59119e+07	2.52318e+07
SM(d40:0)+H	SM	(d40:0)				3.15041e+07	1.03626e+08	8.35928e+07	2.67322e+08	3.02798e+08	2.19858e+08	2.94367e+08	2.5938e+08	2.14621e+08	1.23559e+08	1.82323e+08	2.08691e+08
SM(d40:0)+HCOO	SM	(d40:0)				4.10013e+06	5.05137e+06	5.05334e+06	4.46114e+07	4.91407e+07	4.00578e+07	3.25277e+07	2.65077e+07	3.25163e+07	1.57402e+07	2.24737e+07	2.44284e+07
SM(d22:0/18:1)+HCOO	SM	(d22:0)	(18:1)			2.22214e+08	2.27309e+08	2.51625e+08	3.63743e+08	3.97958e+08	3.24638e+08	1.88938e+07	5.45881e+06	1.61953e+07	1.12135e+07	1.53068e+07	4.74648e+06
SM(d22:0/18:1)+H	SM	(d22:0)	(18:1)			8.97945e+06	2.10393e+09	2.21277e+09	3.12366e+09	3.92855e+09	3.12153e+09	3.66572e+07	2.66735e+07	2.69075e+09	3.73501e+07	3.92752e+07	1.61186e+08
SM(d40:1+pO)+H	SM	(d40:1+pO)				3.19675e+07	4.39362e+07	3.43949e+07	5.03186e+06	5.09793e+07	3.63928e+07	5.32937e+06	44817.9	0	37280.9	20338.8	12992.7
SM(d22:1/18:1)+HCOO	SM	(d22:1)	(18:1)			3.85887e+07	3.91802e+07	3.94556e+07	5.83428e+07	5.33785e+07	5.04357e+07	1.07151e+08	8.77602e+07	1.20952e+08	7.86048e+07	1.18894e+08	9.70453e+07
SM(d22:1/18:1)+H	SM	(d22:1)	(18:1)			4.44851e+08	4.54704e+08	4.72738e+08	5.85745e+08	5.47454e+08	5.14383e+08	1.44133e+09	6.37723e+08	5.40554e+08	9.44435e+08	4.20864e+08	6.66273e+08
SM(d40:3)+H	SM	(d40:3)				9.61571e+06	5.44952e+06	1.21448e+07	0	1.09655e+06	1.2257e+07	9.96088e+07	1.05164e+08	6.91261e+07	7.23264e+07	8.30435e+07	7.35448e+07
SM(d40:5+pO)+H	SM	(d40:5+pO)				349054	3.2512e+07	6.43586e+07	9.99486e+06	6.64514e+07	7.27901e+06	9.79568e+07	7.88205e+07	1.39495e+08	1.79374e+08	4.51091e+07	1.20079e+08
SM(d41:0)+H	SM	(d41:0)				89321.1	760452	915324	0	5.43459e+06	391855	4.51158e+06	1.22243e+07	4.0408e+06	703022	1.43858e+06	2.08158e+06
SM(d41:0+pO)+CH3COO	SM	(d41:0+pO)				1.43304e+06	1.60186e+06	1.84843e+06	0	1.20004e+06	1.47566e+06	288500	282572	3523.06	215781	458914	347611
SM(d41:1)+H	SM	(d41:1)				3.37678e+08	3.25658e+08	2.49207e+06	3.62754e+06	3.6678e+06	4.83264e+08	8.25516e+08	6.24002e+08	5.32605e+08	4.7595e+08	5.99138e+08	6.36357e+08
SM(d41:1)+HCOO	SM	(d41:1)				251901	3.87406e+07	3.2624e+07	4.8651e+07	6.88229e+07	3.87908e+07	7.3075e+07	5.75004e+07	7.57022e+07	6.44234e+07	7.93984e+07	8.20467e+06
SM(d41:1+pO)+CH3COO	SM	(d41:1+pO)				6.1605e+06	6.35614e+06	5.4913e+06	4767.37	379849	5.68817e+06	1.05614e+06	823755	1.04225e+06	2.19999e+06	2.65682e+06	2.50782e+06
SM(d41:2)+H	SM	(d41:2)				1.13971e+08	1.15079e+08	1.33292e+08	3.31461e+06	4.43817e+06	1.85498e+08	1.6483e+09	1.24278e+09	1.11578e+09	9.10069e+08	1.34479e+09	1.10584e+09
SM(d41:2)+HCOO	SM	(d41:2)				198596	448180	6.96326e+06	249507	410899	1.41184e+07	1.51939e+08	1.28635e+08	1.17651e+08	7.89334e+07	1.04217e+08	9.68918e+07
SM(d41:2+pO)+CH3COO	SM	(d41:2+pO)				3.9328e+06	3.63121e+06	4.23453e+06	3.80109e+06	3.46921e+06	2.67916e+06	1.23203e+07	703271	1.5347e+07	1.40433e+07	2.50368e+06	1.02497e+07
SM(d41:3)+H	SM	(d41:3)				2.42587e+06	2.66831e+06	3.77679e+06	2.91905e+06	7.22163e+06	4.72316e+06	1.03792e+08	7.08707e+07	7.2365e+07	6.66484e+07	1.00136e+08	8.70536e+07
SM(d41:3)+HCOO	SM	(d41:3)				0	172732	1853.55	0	0	0	6.08864e+06	8.34217e+06	5.33873e+06	5.01478e+06	6.35629e+06	6.1201e+06
SM(d41:5+pO)+H	SM	(d41:5+pO)				6.49849e+07	9.12829e+07	5.168e+07	7.49449e+07	6.06446e+07	8.10717e+07	1.56856e+06	5.58048e+07	3.41738e+07	5.30435e+07	5.69581e+06	98663.8
SM(d41:7+hO)+H	SM	(d41:7+hO)				0	0	0	0	4766.74	0	6634.34	2.36782e+06	3.33013e+06	6.00816e+06	1.15701e+07	7.23477e+06
SM(d42:0)+HCOO	SM	(d42:0)				6.42347e+06	4.72265e+06	8.95137e+06	4.93854e+07	5.4386e+07	4.48023e+07	2.3804e+07	2.27027e+07	2.31438e+07	1.49897e+07	2.16825e+07	1.9454e+07
SM(d42:0+pO)+H	SM	(d42:0+pO)				1458.76	762438	23022.5	0	0	0	7.74033e+06	1.85595e+07	1.4909e+07	1.76454e+07	1.31124e+07	34992.2
SM(d42:0+pO)+HCOO	SM	(d42:0+pO)				103398	87023	65103.2	2.37607e+06	255937	121063	61019.4	55525	9996.47	2280.78	1950.36	204864
SM(d24:0/18:1)+HCOO	SM	(d24:0)	(18:1)			2.44595e+08	2.49443e+08	2.63969e+08	3.98734e+08	3.97804e+08	3.83732e+08	4.43868e+07	4.84774e+08	4.24535e+08	3.7182e+08	4.25481e+08	4.5917e+08
SM(d24:0/18:1)+H	SM	(d24:0)	(18:1)			2.0452e+09	2.18608e+09	2.15097e+09	3.59009e+09	3.59255e+09	3.38428e+09	4.28408e+09	3.73814e+08	3.30168e+09	2.77993e+09	3.34443e+09	3.17978e+08
SM(d42:1+pO)+H	SM	(d42:1+pO)				1.6599e+07	7.10389e+06	1.05275e+07	103376	8.06282e+06	2.30294e+07	2.69134e+07	5.39107e+07	1.48657e+07	1.56595e+06	3.24441e+06	8.58465e+06
SM(d42:1+pO)+HCOO	SM	(d42:1+pO)				9.93002e+06	6.98494e+06	5.32513e+06	8.62592e+06	1.09386e+07	1.02906e+07	4.24824e+06	5.14482e+06	3.38302e+06	2.69186e+06	4.14668e+06	3.39241e+06
SM(d18:1/24:1)+HCOO	SM	(d18:1)	(24:1)			5.05287e+07	3.57677e+08	6.55954e+07	3.91245e+08	6.27774e+08	6.65699e+07	6.62848e+08	6.16415e+08	7.20131e+08	4.44743e+08	5.57864e+08	5.02814e+08
SM(d18:1/24:1)+H	SM	(d18:1)	(24:1)			3.74674e+09	3.79075e+09	4.04394e+09	1.22201e+09	6.40118e+09	5.70839e+09	1.7736e+08	5.76186e+09	5.6005e+09	4.07216e+09	1.20064e+09	4.97728e+09
SM(d18:1/24:1)+CH3COO	SM	(d18:1)	(24:1)			1.12458e+07	1.29094e+07	9.5223e+06	80197.9	1.02083e+07	9.28768e+06	4.51481e+06	2.60262e+06	1.24757e+07	4.08482e+06	4.08233e+06	2.6543e+06
SM(d42:2+pO)+H	SM	(d42:2+pO)				3.17578e+07	1.53167e+07	1.41501e+07	5.13499e+07	7.12585e+07	6.31478e+07	1.25486e+07	6.04011e+06	1.07049e+07	1.01551e+07	1.17339e+07	2.25002e+07
SM(d42:2+pO)+HCOO	SM	(d42:2+pO)				5.35859e+06	5.47965e+06	6.3886e+06	108246	1.14187e+07	8.21652e+06	1.36241e+06	2.83851e+06	704405	3.21445e+06	3.57389e+06	2.43735e+06
SM(d22:1/20:2)+HCOO	SM	(d22:1)	(20:2)			3.96091e+07	4.42831e+07	4.3182e+07	4.70447e+07	5.01537e+07	4.36663e+07	2.05682e+08	1.76115e+08	1.4289e+08	1.25901e+08	1.61104e+08	1.42111e+08
SM(d22:1/20:2)+H	SM	(d22:1)	(20:2)			5.11759e+08	5.24746e+08	5.6346e+08	5.01841e+08	5.62512e+08	5.25136e+08	4.9639e+08	1.84312e+09	1.71063e+09	1.25812e+09	1.47959e+09	1.25454e+09
SM(d42:4)+H	SM	(d42:4)				1.83815e+07	3.95997e+06	2.01322e+07	3.69258e+06	2.22203e+07	2.6336e+06	1.04027e+08	6.74826e+07	2.89784e+08	2.75749e+08	3.31097e+08	3.31018e+08
SM(d42:4)+HCOO	SM	(d42:4)				268969	659953	327352	302764	142293	367235	1.48315e+07	1.80932e+07	1.97012e+07	1.52997e+07	2.09769e+07	1.99818e+07
SM(d42:4+pO)+H	SM	(d42:4+pO)				620.405	15374.1	8843.73	1.32537e+07	6.67961e+06	0	1.41054e+07	5.58803e+06	5.03664e+06	1.5414e+07	1.00117e+07	1.01542e+07
SM(d42:5)+H	SM	(d42:5)				0	0	0	0	0	0	1.94587e+07	7.6104e+06	1.13484e+07	1.0206e+07	1.51347e+07	1.62575e+07
SM(d42:6+pO)+H	SM	(d42:6+pO)				6259.84	3976.53	2.13011e+06	1.09748e+07	1.64703e+07	2.91214e+06	1.35061e+07	1.01105e+07	3.15472e+06	3.22133e+07	1.57512e+07	1.84787e+07
SM(d43:0+pO)+H	SM	(d43:0+pO)				0	0	0	1.09821e+07	7.06579e+06	9164.8	0	0	0	0	0	0
SM(d25:0/18:1)+HCOO	SM	(d25:0)	(18:1)			9.29113e+06	2.19593e+06	1.17907e+07	4.32809e+06	4.48878e+06	3.91443e+06	3.20762e+07	3.169e+07	2.74005e+07	4.95471e+07	3.23683e+07	3.11237e+07
SM(d25:0/18:1)+H	SM	(d25:0)	(18:1)			7.25532e+06	3.05212e+06	2.33962e+06	18822.6	1.01243e+07	6.90657e+06	2.90889e+08	1.3961e+08	2.30034e+08	2.16373e+08	1.43887e+08	1.64016e+08
SM(d22:0/21:2)+HCOO	SM	(d22:0)	(21:2)			1.02107e+07	1.10684e+07	1.08419e+07	4.48822e+06	5.89813e+06	6.88944e+06	2.73125e+06	2.08976e+07	1.75294e+07	1.29271e+07	1.66841e+07	1.82242e+07
SM(d22:0/21:2)+H	SM	(d22:0)	(21:2)			5.33193e+07	4.43409e+07	4.61135e+07	5.71386e+07	6.37799e+07	5.67964e+07	2.87583e+08	1.99355e+08	2.00098e+08	1.64891e+08	2.23041e+08	423466114
SM(d43:3)+H	SM	(d43:3)				9.1237e+06	823474	1.75349e+07	1.18168e+06	192131	1.12614e+06	2.10737e+08	1.71894e+08	1.51943e+08	1.85233e+08	1.69755e+08	1.54065e+08
SM(d43:3)+HCOO	SM	(d43:3)				46692.2	178461	10158	101689	83046.5	650048	2.11374e+07	1.37511e+07	1.48912e+07	1.4286e+07	1.72324e+07	1.69302e+07
SM(d20:1/24:0)+HCOO	SM	(d20:1)	(24:0)			2.38986e+06	2.29832e+06	3.05454e+06	3.9199e+06	5.02038e+06	4.49578e+06	4.48186e+07	4.74632e+06	3.99106e+07	2.85483e+07	3.04369e+07	4.73627e+06
SM(d20:1/24:0)+H	SM	(d20:1)	(24:0)			1.02488e+07	1.00206e+07	1.59893e+07	2.6558e+07	2.98095e+07	7.9994e+06	2.82778e+08	4.68696e+07	1.82723e+08	1.3653e+08	1.63362e+08	3.31772e+07
SM(d20:1/24:1)+HCOO	SM	(d20:1)	(24:1)			7.24322e+06	5.91435e+06	1.25802e+07	1.42787e+07	8.99893e+06	9.29854e+06	9.26808e+07	5.64755e+07	8.58918e+07	5.29823e+07	6.1977e+07	6.49528e+07
SM(d20:1/24:1)+H	SM	(d20:1)	(24:1)			8.45269e+07	7.87656e+07	9.04542e+07	1.01716e+08	1.13521e+08	1.07939e+08	8.20422e+08	5.84001e+08	5.11092e+08	4.03707e+08	4.73668e+08	4.93304e+08
SM(d22:1/22:2)+HCOO	SM	(d22:1)	(22:2)			9.35505e+06	1.2167e+07	1.1428e+07	9.47413e+06	9.61492e+06	9.48503e+06	3.73874e+07	3.43841e+07	3.35368e+07	2.76734e+07	3.28719e+07	2.81044e+07
SM(d22:1/22:2)+H	SM	(d22:1)	(22:2)			1.12139e+08	1.08574e+08	1.15869e+08	9.65152e+07	1.21431e+08	9.63306e+07	4.25945e+08	3.16822e+08	2.90527e+08	2.21827e+08	2.8234e+08	2.45637e+08
SM(d44:4)+H	SM	(d44:4)				7.54599e+06	7.91917e+06	29490.7	0	449134	2.47936e+06	2.83715e+08	2.16813e+08	1.89117e+08	1.78181e+08	2.16421e+08	2.31948e+08
SM(d44:4)+HCOO	SM	(d44:4)				784.529	0	4907.74	0	0	0	1.74843e+07	9.29642e+06	1.37608e+07	1.0366e+07	1.14072e+07	1.62836e+07
SM(d44:5)+H	SM	(d44:5)				0	0	0	0	0	0	2.78837e+07	2.65748e+07	2.65225e+07	1.45874e+07	2.7462e+07	3.36578e+07
SM(d44:5)+HCOO	SM	(d44:5)				0	0	0	0	0	0	71969.6	799609	123310	145972	675593	1.21293e+06
SM(d44:7+hO)+H	SM	(d44:7+hO)				3586.88	0	0	0	28502.8	1.63436e+06	20223.4	1.77479e+06	13908.2	5.79451e+06	1.6431e+06	9.458e+06
SM(d45:2)+HCOO	SM	(d45:2)				284643	1064.67	271793	616806	220578	86151.5	4.11066e+06	3.25823e+06	3.10186e+06	2.95178e+06	3.46659e+06	2.88765e+06
SM(d46:2)+HCOO	SM	(d46:2)				45744.9	741.65	575802	0	2606.04	402429	4.29553e+06	3.84483e+06	3.78604e+06	3.59272e+06	4.90256e+06	4.09762e+06
SM(d46:3)+HCOO	SM	(d46:3)				0	0	0	0	0	0	1.57318e+06	800264	1.11872e+06	396124	601762	573938
So(d18:0+pO)+H-H2O	So	(d18:0+pO)				1.43385e+08	1.43999e+08	1.35141e+08	6.29793e+07	8.61386e+07	5.60138e+07	673133	27861.3	29164.2	782847	792228	16357.5
So(d18:1)+H	So	(d18:1)				3.99924e+08	2.47911e+08	3.58864e+08	5.05588e+08	5.83648e+08	5.50091e+08	2.20318e+08	2.01671e+08	2.01053e+08	9.74337e+07	1.27707e+08	1.3345e+08
TG(23:1)+NH4	TG	(23:1)				5.05636e+07	3.48359e+07	1.69151e+07	9.88016e+07	5.24165e+07	3.63942e+07	4.66473e+07	2.82549e+07	5.60698e+07	4.33779e+07	2.89207e+07	3.68492e+07
TG(6:0/10:3/10:4)+NH4	TG	(6:0)	(10:3)	(10:4)		8.69826e+06	330240	22255.2	1.96756e+08	53243.4	2.65557e+07	0	0	0	0	0	0
TG(6:0/10:2/11:3)+NH4	TG	(6:0)	(10:2)	(11:3)		2.92286e+07	4.61423e+07	5.81022e+07	3.62814e+07	2.35787e+07	2.85547e+07	1.52978e+07	1.53664e+07	5.0977e+07	2.47884e+07	3.78957e+07	3.67533e+07
TG(6:0/11:4/11:4)+NH4	TG	(6:0)	(11:4)	(11:4)		6.4402e+07	3.48243e+07	5.41929e+07	7.78073e+07	2.37156e+07	8.15222e+07	0	1.09745e+06	390058	0	401494	0
TG(10:0/10:2/10:3)+NH4	TG	(10:0)	(10:2)	(10:3)		7.61992e+07	1.08385e+08	5.66544e+07	7.66468e+07	6.17457e+07	6.20811e+07	7.55719e+07	9.3448e+07	1.0499e+08	7.77208e+07	9.6935e+07	1.00674e+08
TG(11:0/10:2/12:3)+NH4	TG	(11:0)	(10:2)	(12:3)		6.29318e+07	7.2341e+07	8.68931e+07	5.60934e+07	3.98022e+07	5.3849e+07	4.66802e+07	4.91011e+07	6.54425e+07	4.72367e+07	4.92225e+07	7.00351e+07
TG(11:0/10:3/12:3)+NH4	TG	(11:0)	(10:3)	(12:3)		1.09083e+07	9.13111e+06	6.64916e+06	0	447011	1.06525e+07	1.8472e+06	7.18754e+06	2.07501e+07	1.0526e+07	2.03782e+06	5.91491e+06
TG(18:2p/10:4/10:4)+NH4	TG	(18:2p)	(10:4)	(10:4)		9.15941e+06	7.73814e+06	1.69267e+07	6.55496e+06	1.94672e+06	3.96044e+06	2.80055e+07	2.55917e+06	5.13032e+06	890651	1.40005e+07	1.79641e+07
TG(18:3/10:4/11:3)+NH4	TG	(18:3)	(10:4)	(11:3)		5.91343e+08	4.71822e+08	5.85685e+08	6.27734e+08	5.35316e+08	3.5111e+08	5.84485e+08	3.90726e+08	4.66598e+08	3.28527e+08	6.32101e+08	6.07822e+08
TG(12:0/14:0/14:0)+NH4	TG	(12:0)	(14:0)	(14:0)		6.48527e+07	6.7041e+07	7.8888e+07	286863	3.16947e+07	2.28519e+07	4.51071e+06	5.77786e+06	1.01123e+06	3.16242e+06	672557	2.11725e+06
TG(16:1/10:0/14:0)+NH4	TG	(16:1)	(10:0)	(14:0)		4.55715e+07	5.22176e+07	5.51737e+07	0	34475	1.40424e+07	651322	0	12563.7	0	0	1.29731e+06
TG(16:0/12:0/14:0)+NH4	TG	(16:0)	(12:0)	(14:0)		2.49165e+08	2.45025e+08	3.19052e+07	8.97138e+07	1.17621e+08	9.41427e+07	6.25357e+06	6.4442e+06	5.48508e+06	1.01355e+06	2.47045e+06	3.98077e+06
TG(16:1/12:0/14:0)+NH4	TG	(16:1)	(12:0)	(14:0)		2.11034e+08	2.27831e+08	3.06785e+08	7.06199e+07	9.29106e+07	7.57927e+07	1.84195e+06	834817	1.3914e+06	762129	896296	581943
TG(16:0/13:0/14:0)+NH4	TG	(16:0)	(13:0)	(14:0)		2.01157e+07	2.03402e+07	2.01238e+07	24019.5	33580.7	4.36637e+06	46316.8	527494	0	0	0	20975
TG(16:0/9:0/18:1)+NH4	TG	(16:0)	(9:0)	(18:1)		3.93711e+07	4.23769e+07	5.21115e+07	0	2.37153e+07	1.77234e+07	0	11307.2	0	685854	0	0
TG(16:0/14:0/14:0)+NH4	TG	(16:0)	(14:0)	(14:0)		6.70697e+07	6.7678e+07	8.08388e+07	2.05901e+07	9.56257e+07	1.90018e+07	4.11915e+07	2.96358e+07	3.12529e+07	41504.7	2.48582e+07	2.21155e+07
TG(16:0e/14:0/14:0)+NH4	TG	(16:0e)	(14:0)	(14:0)		2.63972e+07	2.26291e+07	4.27576e+07	0	2.68799e+07	2.36666e+07	507311	253928	249557	950404	0	199410
TG(20:0p/12:0/12:0)+NH4	TG	(20:0p)	(12:0)	(12:0)		1.99733e+06	1.86333e+06	3.61735e+07	0	2.04069e+06	3.25497e+06	0	0	0	0	0	0
TG(18:1/12:0/14:0)+NH4	TG	(18:1)	(12:0)	(14:0)		1.02149e+09	1.06646e+09	1.22745e+09	3.69189e+08	5.19529e+08	4.08075e+08	2.4221e+07	2.758e+07	2.10167e+07	1.94095e+07	1.29733e+07	1.02384e+07
TG(16:1/14:0/14:1)+NH4	TG	(16:1)	(14:0)	(14:1)		3.59478e+08	3.70633e+08	4.26461e+08	1.28777e+07	1.24338e+08	1.02943e+08	804504	1.57525e+06	6828.6	0	857944	932096
TG(16:1/10:1/18:1)+NH4	TG	(16:1)	(10:1)	(18:1)		2.41172e+07	4.74161e+07	5.43385e+07	2116.39	1.81813e+07	6.61774e+06	23013.6	0	0	0	0	425735
TG(44:6p)+H	TG	(44:6p)				86149.4	33629.1	4.22847e+07	0	4.32087e+06	19929.7	3.37404e+07	2.26291e+07	1.27435e+07	1.88497e+07	3.13445e+07	1.62075e+07
TG(24:1/10:4/10:4)+NH4	TG	(24:1)	(10:4)	(10:4)		6.13475e+07	1.23208e+08	1.39385e+08	2.68595e+07	2.92846e+07	2.20205e+07	1.63014e+08	4.0983e+07	1.10761e+08	7.77044e+07	4.02097e+07	5.36945e+07
TG(15:0/14:0/16:0)+NH4	TG	(15:0)	(14:0)	(16:0)		5.86601e+07	6.42128e+07	3.38357e+07	2.85533e+07	61773.8	2.18232e+07	5.76437e+06	4.7888e+06	4.48877e+06	4.53944e+06	6.37477e+06	3.2418e+06
TG(15:0/14:0/16:1)+NH4	TG	(15:0)	(14:0)	(16:1)		1.13408e+08	1.31049e+08	1.46192e+08	878669	6.48141e+07	6.48113e+07	7.60526e+06	5.17198e+06	5.02931e+06	4.09336e+06	5.32054e+06	1.4734e+06
TG(9:0/18:1/18:1)+NH4	TG	(9:0)	(18:1)	(18:1)		4.14311e+07	4.89068e+07	5.08696e+07	0	2.27033e+07	1.67108e+07	0	0	0	16400.3	0	0
TG(16:0/14:0/16:0)+NH4	TG	(16:0)	(14:0)	(16:0)		7.73782e+08	7.52436e+08	7.80252e+08	5.55737e+08	5.03706e+08	4.5248e+08	1.56638e+08	1.23873e+08	1.17464e+08	8.6173e+07	9.15218e+07	8.00189e+07
TG(16:0e/14:0/16:0)+NH4	TG	(16:0e)	(14:0)	(16:0)		7.71226e+07	1.3806e+08	1.48813e+08	0	1.23784e+06	33975.4	20479.8	374538	143448	2.70339e+06	21554.6	32177.1
TG(18:0p/14:0/14:0)+NH4	TG	(18:0p)	(14:0)	(14:0)		3.46564e+07	6.53613e+07	3.97068e+07	878122	1.26961e+08	7.86531e+07	702177	688805	0	895238	0	257877
TG(16:0/14:0/16:1)+NH4	TG	(16:0)	(14:0)	(16:1)		2.48058e+09	2.48656e+09	2.59537e+09	1.40079e+09	1.78213e+09	1.28379e+09	1.54474e+08	1.32897e+08	1.22836e+08	8.27115e+07	9.90081e+07	8.28275e+07
TG(16:1/12:0/18:1)+NH4	TG	(16:1)	(12:0)	(18:1)		1.5782e+09	1.65132e+09	1.75044e+09	4.94575e+08	7.42108e+08	5.79973e+08	3.69066e+07	24391915	3.20304e+07	2.55017e+07	3.05662e+07	1.73738e+07
TG(14:0e/16:1/16:1)+NH4	TG	(14:0e)	(16:1)	(16:1)		1.98127e+07	2.83042e+07	3.52149e+07	0	0	3.61555e+06	0	0	0	0	0	0
TG(16:1/14:1/16:1)+NH4	TG	(16:1)	(14:1)	(16:1)		2.71111e+08	2.78175e+08	3.25461e+08	8.8751e+06	1.04337e+08	6.58612e+07	4.6194e+06	607272	1.20151e+06	762506	386519	840727
TG(15:0/16:0/16:0)+NH4	TG	(15:0)	(16:0)	(16:0)		6.83163e+07	6.6475e+07	6.84815e+07	1.2139e+07	2.57342e+07	1.83773e+07	3.34474e+07	1.89402e+07	1.48059e+07	2.0071e+07	1.98436e+07	1.71338e+07
TG(15:0/14:0/18:1)+NH4	TG	(15:0)	(14:0)	(18:1)		2.16648e+08	2.31312e+08	2.39948e+08	3.14716e+07	1.60107e+08	1.24501e+08	3.78539e+07	3.32124e+07	3.24237e+07	2.82336e+07	2.67578e+07	2.63546e+07
TG(11:0/18:1/18:1)+NH4	TG	(11:0)	(18:1)	(18:1)		0	0	0	6.74198e+07	1.83551e+06	0	0	0	0	0	0	0
TG(16:1/14:1/17:1)+NH4	TG	(16:1)	(14:1)	(17:1)		1.6634e+07	2.65896e+07	3.36216e+07	0	19922.7	8.36198e+06	98691.7	586677	231305	84231.4	160637	8502.4
TG(16:0/16:0/16:0)+NH4	TG	(16:0)	(16:0)	(16:0)		5.5574e+07	1.08048e+09	1.06465e+09	2.81979e+07	1.46845e+09	7.96797e+08	3.54998e+08	2.72526e+08	2.65036e+08	2.40954e+08	1.92859e+08	2.12955e+08
TG(16:0e/16:0/16:0)+NH4	TG	(16:0e)	(16:0)	(16:0)		4.73539e+08	1.0741e+07	0	1.00935e+09	1.21414e+07	8.38674e+08	0	0	0	0	0	0
TG(16:0p/16:0/16:0)+NH4	TG	(16:0p)	(16:0)	(16:0)		0	0	0	1.06146e+08	0	0	0	0	0	0	0	0
TG(18:0p/14:0/16:0)+NH4	TG	(18:0p)	(14:0)	(16:0)		6.25621e+08	5.66846e+08	6.26313e+08	483938	5.84721e+06	5.69984e+08	1.49727e+07	1.00295e+07	1.07125e+07	1.17884e+07	9.70156e+06	9.89703e+06
TG(16:0/16:0/16:1)+NH4	TG	(16:0)	(16:0)	(16:1)		1.89492e+08	1.83387e+08	2.03826e+08	4.87714e+07	6.56306e+07	5.31052e+07	2.54958e+07	1.81944e+07	1.74351e+07	1.50171e+07	1.62311e+07	1.57611e+07
TG(16:0/14:0/18:1)+NH4	TG	(16:0)	(14:0)	(18:1)		3.4686e+09	3.53136e+09	3.62802e+09	2.36751e+09	2.63176e+09	1.33426e+08	5.59309e+08	5.02213e+08	4.33483e+08	3.46328e+08	3.84587e+08	3.3087e+08
TG(18:0p/14:0/16:1)+NH4	TG	(18:0p)	(14:0)	(16:1)		1.12069e+08	9.08425e+07	1.4766e+08	0	1.23534e+08	9.90837e+07	2.43854e+06	1.47314e+06	0	1.38224e+06	1.25529e+06	1.51676e+06
TG(20:1p/14:0/14:0)+NH4	TG	(20:1p)	(14:0)	(14:0)		1.18177e+08	1.07254e+08	1.23047e+08	7.02001e+07	1.66494e+08	586799	176857	696528	0	1.11311e+06	902307	165299
TG(16:1/14:0/18:1)+NH4	TG	(16:1)	(14:0)	(18:1)		3.74116e+09	3.73673e+09	3.88775e+09	2.04296e+09	2.50118e+09	1.90984e+09	2.14809e+08	1.8532e+08	1.90406e+08	1.32951e+08	1.80817e+08	1.34334e+08
TG(16:0e/16:1/16:1)+NH4	TG	(16:0e)	(16:1)	(16:1)		9.90464e+07	1.24021e+08	1.18068e+08	0	0	4.45891e+07	1.23996e+06	6525.94	0	0	8465.91	1014.78
TG(18:1p/14:0/16:1)+NH4	TG	(18:1p)	(14:0)	(16:1)		3.05402e+07	1.92091e+07	3.07962e+07	0	33091.6	5.97024e+06	0	0	0	0	0	0
TG(16:1/14:1/18:1)+NH4	TG	(16:1)	(14:1)	(18:1)		1.29494e+09	1.29844e+09	1.47414e+09	1.2609e+08	5.68383e+08	4.65952e+08	6.10374e+06	2.71012e+07	2.6435e+07	1.73634e+07	1.54604e+07	1.65519e+07
TG(16:1/14:1/18:2)+NH4	TG	(16:1)	(14:1)	(18:2)		1.58481e+08	1.66622e+08	1.8568e+08	1.13321e+07	3.79358e+07	6.10022e+06	6.50225e+06	1.13752e+06	3.31114e+06	9.71735e+06	8.86852e+06	4.12078e+06
TG(48:9)+NH4	TG	(48:9)				3.89112e+09	4.15757e+09	4.39501e+09	3.19331e+09	3.22665e+09	3.37332e+09	4.09531e+09	4.48527e+09	4.45576e+09	4.81918e+09	7.59704e+09	5.0554e+09
TG(16:0/16:0/17:0)+NH4	TG	(16:0)	(16:0)	(17:0)		6.41242e+07	9.90387e+07	7.39993e+07	5.94356e+07	1.25942e+08	5.07401e+07	3.11307e+07	2.33984e+07	2.25113e+07	2.80207e+07	2.46032e+07	2.45428e+07
TG(15:0/16:0/18:1)+NH4	TG	(15:0)	(16:0)	(18:1)		2.90318e+08	3.25568e+08	3.29629e+08	1.82401e+08	2.94282e+08	2.5258e+08	1.27428e+08	9.91463e+07	9.76971e+07	9.94451e+07	9.10702e+07	8.83774e+07
TG(16:0/16:0/17:1)+NH4	TG	(16:0)	(16:0)	(17:1)		1.41921e+06	1.38648e+06	1.07742e+07	2.93282e+08	3.34127e+06	1.73357e+06	159797	471058	289832	118394	157607	133759
TG(19:1/14:1/16:0)+NH4	TG	(19:1)	(14:1)	(16:0)		1.35321e+08	1.38174e+08	1.40373e+08	7.68101e+06	4.26578e+07	3.26888e+07	4.43197e+06	755001	3.08914e+06	1.15183e+06	974140	0
TG(16:0/16:1/17:1)+NH4	TG	(16:0)	(16:1)	(17:1)		2.96905e+08	3.13534e+08	3.46177e+08	7.29255e+07	2.38342e+08	2.14737e+08	6.65019e+07	5.64565e+07	6.81243e+07	5.21689e+07	5.49071e+07	4.33519e+07
TG(18:1/14:0/17:1)+NH4	TG	(18:1)	(14:0)	(17:1)		193790	9935.27	873153	2.08324e+08	36751.3	0	0	0	0	0	0	0
TG(16:1/16:1/17:1)+NH4	TG	(16:1)	(16:1)	(17:1)		8.81503e+07	9.34079e+07	1.04259e+08	3.40912e+07	5.21443e+07	5.5631e+06	6.21882e+06	902613	515979	1.39126e+07	5.15497e+06	2.32939e+06
TG(18:0/16:0/16:0)+NH4	TG	(18:0)	(16:0)	(16:0)		1.34362e+09	1.12427e+09	1.07366e+09	1.01112e+09	5.02135e+08	4.83512e+07	2.54772e+08	2.00328e+08	1.89753e+08	1.87044e+08	1.64832e+08	1.49908e+08
TG(26:0/12:0/12:0)+NH4	TG	(26:0)	(12:0)	(12:0)		3.06254e+07	4.08318e+07	6.19318e+07	1.89141e+06	1.2056e+07	1.18634e+07	2.50612e+07	1.68798e+07	1.53916e+07	1.98962e+07	1.44933e+07	1.73704e+07
TG(18:0e/16:0/16:0)+NH4	TG	(18:0e)	(16:0)	(16:0)		3.81674e+08	3.82909e+08	4.41792e+06	3.17781e+08	1.0098e+07	4.04463e+08	5.24196e+06	0	0	1.1094e+06	0	1.35982e+06
TG(18:0p/16:0/16:0)+NH4	TG	(18:0p)	(16:0)	(16:0)		2.46255e+08	4.61205e+08	1.61781e+09	2.46801e+09	2.76638e+09	1.50707e+09	4.8241e+07	3.81359e+07	3.37138e+07	3.79725e+07	3.41275e+07	3.33476e+07
TG(16:0/16:0/18:1)+NH4	TG	(16:0)	(16:0)	(18:1)		1.39497e+09	8.69465e+08	4.54487e+09	2.87197e+08	8.65324e+09	6.05959e+09	1.13987e+09	9.54792e+08	8.51071e+08	8.3396e+08	7.80132e+08	6.93433e+08
TG(18:1p/16:0/16:0)+NH4	TG	(18:1p)	(16:0)	(16:0)		0	0	0	2.13289e+08	7.41095e+06	0	0	0	0	0	0	0
TG(18:0p/16:0/16:1)+NH4	TG	(18:0p)	(16:0)	(16:1)		6.92277e+08	3.15342e+08	6.2152e+08	2.36637e+06	1.14077e+08	7.19619e+08	2.4116e+07	1.56042e+07	6.22361e+06	1.24368e+07	1.06409e+07	1.13515e+07
TG(16:0/16:0/18:2)+NH4	TG	(16:0)	(16:0)	(18:2)		2.25061e+08	1.99064e+08	2.63448e+08	6.13126e+07	7.48601e+07	7.05933e+07	4.2948e+06	3.12714e+07	2.7464e+06	2.18497e+07	2.54783e+07	1.66323e+07
TG(16:0/16:1/18:1)+NH4	TG	(16:0)	(16:1)	(18:1)		5.80297e+09	5.68762e+09	5.97087e+09	4.5505e+09	4.61074e+09	4.16251e+09	7.56294e+08	6.12339e+08	5.62032e+08	5.34644e+08	5.45599e+08	4.91579e+08
TG(18:0p/16:1/16:1)+NH4	TG	(18:0p)	(16:1)	(16:1)		7.93971e+07	9.0143e+07	8.18317e+07	1.75159e+06	1.14179e+08	9.43484e+07	1.248e+06	688506	662807	1.65915e+06	1.33053e+06	1.50182e+06
TG(16:1/16:1/18:1)+NH4	TG	(16:1)	(16:1)	(18:1)		3.02989e+09	2.97763e+09	3.15306e+09	2.29273e+09	1.98084e+09	1.74826e+09	2.50743e+08	2.15322e+08	1.95523e+08	1.18743e+08	2.39473e+08	2.04322e+08
TG(16:1/16:1/18:2)+NH4	TG	(16:1)	(16:1)	(18:2)		1.19004e+09	1.17294e+09	1.12959e+09	4.4116e+08	5.01955e+08	5.81084e+08	7.80075e+07	1.09731e+08	9.65103e+07	8.91524e+07	8.90694e+07	1.42229e+08
TG(14:0/14:0/22:5)+NH4	TG	(14:0)	(14:0)	(22:5)		1.31262e+08	1.28182e+08	1.53281e+08	0	3.38762e+07	5.315e+07	1.88807e+07	3.27446e+07	2.4123e+07	2.09882e+07	5.59497e+07	3.59242e+07
TG(14:0/14:0/22:6)+NH4	TG	(14:0)	(14:0)	(22:6)		2.85526e+07	3.36492e+07	4.14384e+07	0	4.87955e+06	1.16639e+07	1.1663e+07	8.70594e+06	7.72856e+06	1.02608e+07	1.14782e+07	1.06454e+07
TG(8:0/20:4/22:5)+NH4	TG	(8:0)	(20:4)	(22:5)		1.83364e+08	2.0113e+08	2.65143e+07	6.48609e+07	9.31325e+06	1.46178e+08	7.77233e+07	1.64605e+08	1.0222e+08	2.28748e+08	3.14127e+07	1.03677e+07
TG(18:0/16:0/17:0)+NH4	TG	(18:0)	(16:0)	(17:0)		2.18721e+07	4.11052e+07	3.81645e+07	1.53092e+08	1.54474e+08	433329	1.54941e+07	1.15031e+07	1.02813e+07	1.1367e+07	1.15786e+07	1.07441e+07
TG(16:0/17:0/18:1)+NH4	TG	(16:0)	(17:0)	(18:1)		3.46218e+08	3.43461e+08	3.43083e+08	5.43691e+08	6.58341e+08	4.97357e+08	1.08541e+08	8.57154e+07	9.53392e+07	1.11391e+08	8.419e+07	9.7855e+07
TG(16:0/17:1/18:1)+NH4	TG	(16:0)	(17:1)	(18:1)		7.30296e+08	7.62943e+08	8.85939e+08	7.79471e+08	5.225e+08	6.34701e+08	1.84472e+08	1.46747e+08	1.14063e+08	1.47922e+08	1.35197e+08	1.2783e+08
TG(16:1/17:1/18:1)+NH4	TG	(16:1)	(17:1)	(18:1)		2.05377e+08	2.2343e+08	2.19599e+08	2.03646e+08	2.03872e+08	1.71282e+08	5.3925e+07	3.974e+07	4.75871e+07	5.66424e+07	5.51486e+07	4.83581e+07
TG(16:1/17:1/18:2)+NH4	TG	(16:1)	(17:1)	(18:2)		5.9417e+07	6.3456e+07	7.70232e+07	24894.7	5.18813e+07	5.09895e+07	2.30466e+07	7.64383e+06	3.83113e+06	3.32835e+07	9.93785e+06	3.41879e+07
TG(18:0/16:0/18:0)+NH4	TG	(18:0)	(16:0)	(18:0)		5.57253e+08	4.65575e+08	1.85095e+07	9.79914e+08	3.63621e+08	3.94622e+08	1.26044e+07	6.91572e+06	6.0841e+06	1.35328e+06	4.59327e+06	6.01303e+06
TG(20:0/16:0/16:0)+NH4	TG	(20:0)	(16:0)	(16:0)		4.73875e+08	5.19185e+08	5.14191e+08	2.84699e+08	2.97817e+07	7.3881e+06	1.96946e+07	1.07575e+07	1.83697e+06	6.85615e+07	4.08663e+07	2.09993e+07
TG(20:0p/16:0/16:0)+NH4	TG	(20:0p)	(16:0)	(16:0)		8.05324e+08	8.32425e+08	2.40187e+07	1.63862e+09	2.60896e+08	7.75819e+08	7.20804e+06	1.26958e+06	543660	1.30288e+07	1.00579e+06	6.59157e+06
TG(16:0/16:0/20:1)+NH4	TG	(16:0)	(16:0)	(20:1)		0	836336	0	1.81741e+06	1.07081e+08	2.3587e+06	0	0	0	982117	0	0
TG(18:0/16:0/18:1)+NH4	TG	(18:0)	(16:0)	(18:1)		4.52956e+09	7.94677e+09	4.44631e+09	5.03837e+09	3.62699e+09	1.71397e+09	1.23222e+09	1.00259e+09	9.21505e+08	9.46233e+08	9.47607e+08	8.15777e+08
TG(18:0p/16:0/18:1)+NH4	TG	(18:0p)	(16:0)	(18:1)		6.31151e+07	5.02674e+07	766068	1.65116e+09	1.07271e+08	1.1198e+08	0	0	0	0	0	0
TG(16:0/18:1/18:1)+NH4	TG	(16:0)	(18:1)	(18:1)		7.09402e+09	6.87814e+09	6.53583e+09	2.44602e+08	7.08851e+09	6.12297e+09	1.16879e+09	1.0054e+09	9.50404e+08	8.82059e+08	9.63422e+08	8.68793e+08
TG(16:0e/18:1/18:1)+NH4	TG	(16:0e)	(18:1)	(18:1)		3.72353e+08	1.28719e+09	1.42541e+09	3.4121e+09	2.73155e+09	1.08178e+09	2.34428e+07	2.46183e+07	1.83025e+07	1.87137e+07	2.57078e+07	2.28803e+07
TG(16:0p/18:1/18:1)+NH4	TG	(16:0p)	(18:1)	(18:1)		0	0	0	1.75356e+08	1.36961e+06	0	0	0	0	0	0	0
TG(20:1p/14:0/18:1)+NH4	TG	(20:1p)	(14:0)	(18:1)		2.50962e+08	2.20167e+08	4.03082e+08	2.91247e+06	1.50428e+07	1.15445e+06	1.55727e+07	2.2677e+07	2.85112e+06	4.05152e+06	1.41322e+07	6.06051e+06
TG(16:0/18:1/18:2)+NH4	TG	(16:0)	(18:1)	(18:2)		2.21259e+08	2.34411e+08	2.28007e+08	3.68314e+09	1.36516e+09	1.56414e+08	4.42385e+07	2.78908e+07	4.01636e+07	3.78224e+07	3.97143e+07	3.44104e+07
TG(16:1/18:1/18:1)+NH4	TG	(16:1)	(18:1)	(18:1)		4.63485e+09	4.55682e+09	4.69823e+09	6.51817e+07	4.10052e+09	3.46381e+09	6.82628e+08	5.89528e+08	4.83339e+08	6.45011e+08	6.01864e+08	5.46135e+08
TG(16:1/18:1/18:2)+NH4	TG	(16:1)	(18:1)	(18:2)		1.8858e+09	1.8422e+09	1.98555e+09	1.19517e+09	1.42113e+09	1.18347e+09	6.03659e+08	5.76358e+08	3.44773e+08	5.10012e+08	5.37394e+08	4.68672e+08
TG(16:1/18:2/18:2)+NH4	TG	(16:1)	(18:2)	(18:2)		5.73496e+08	6.11588e+08	6.48476e+08	5.10152e+06	3.29946e+08	3.22277e+08	2.55149e+08	1.58483e+08	2.01842e+08	2.95565e+08	3.29171e+08	2.80197e+08
TG(18:1/14:0/20:4)+NH4	TG	(18:1)	(14:0)	(20:4)		4.68125e+06	1.31932e+06	1.5839e+06	3.14711e+08	1.42326e+06	2.30081e+07	0	1.45002e+06	0	336354	461105	0
TG(16:0/14:0/22:6)+NH4	TG	(16:0)	(14:0)	(22:6)		1.15801e+08	9.97948e+07	1.25541e+08	2.16326e+07	8.50321e+07	6.69698e+07	1.36036e+08	8.18189e+07	6.69516e+07	6.68425e+07	5.97666e+07	1.22989e+08
TG(16:1/14:0/22:6)+NH4	TG	(16:1)	(14:0)	(22:6)		5.31925e+07	7.86886e+07	6.92744e+06	0	2.36015e+07	1.92038e+07	2.33841e+07	1.6147e+07	2.04458e+07	1.88278e+07	1.59687e+07	2.23731e+07
TG(19:1/16:0/18:0)+NH4	TG	(19:1)	(16:0)	(18:0)		1.36738e+08	2.33717e+08	2.2625e+08	7.7903e+08	4.31874e+08	3.34495e+08	4.25195e+07	2.58828e+07	2.9368e+07	2.96416e+07	3.48027e+07	2.89593e+07
TG(19:1/16:0/18:1)+NH4	TG	(19:1)	(16:0)	(18:1)		4.84208e+08	4.56887e+08	5.21066e+08	6.47317e+08	9.73173e+08	7.52735e+08	1.36066e+08	1.00476e+08	8.72067e+07	1.13709e+08	7.66832e+07	9.05884e+07
TG(18:1/17:1/18:1)+NH4	TG	(18:1)	(17:1)	(18:1)		6.08024e+08	3.41345e+08	3.41543e+08	4.28945e+08	1.52022e+08	1.35374e+08	1.69507e+07	1.49826e+07	1.384e+07	2.43542e+07	1.36905e+07	1.64946e+07
TG(19:1/16:1/18:1)+NH4	TG	(19:1)	(16:1)	(18:1)		3.21297e+08	2.99523e+08	3.43717e+08	2.05054e+08	4.04734e+08	3.48972e+08	596696	3.14762e+06	6.82936e+07	9.77473e+07	1.18166e+08	7.91908e+07
TG(18:1/17:1/18:2)+NH4	TG	(18:1)	(17:1)	(18:2)		1.17977e+08	1.45627e+08	2.07451e+08	1.39013e+08	1.61672e+08	1.24953e+08	8.09646e+07	4.92337e+07	4.06888e+07	8.70339e+07	1.07064e+08	7.54896e+07
TG(16:0/17:1/20:4)+NH4	TG	(16:0)	(17:1)	(20:4)		2.31227e+07	3.66812e+07	3.4069e+07	18936.2	44288.2	2.14524e+07	3.60258e+07	3.89882e+07	2.65024e+07	6.34422e+07	7.73651e+07	6.30974e+07
TG(15:0/16:0/22:6)+NH4	TG	(15:0)	(16:0)	(22:6)		1.05866e+06	1.26642e+06	2.07291e+06	0	1.51792e+06	1.19669e+06	1.92995e+07	5.98744e+06	6.03048e+06	1.96414e+07	2.8494e+07	2.53644e+07
TG(18:0/16:0/20:0)+NH4	TG	(18:0)	(16:0)	(20:0)		1.97228e+08	2.10077e+08	1.0027e+06	2.28409e+08	869310	2.00905e+08	955772	503593	0	791208	0	1.56557e+06
TG(16:0/16:0/22:0)+NH4	TG	(16:0)	(16:0)	(22:0)		23626	0	954912	2.05695e+06	1.74508e+08	1.39385e+06	182144	0	9100.12	0	0	0
TG(16:0/16:0/22:1)+NH4	TG	(16:0)	(16:0)	(22:1)		6.8058e+07	4.02372e+08	0	1.72816e+08	4.65461e+06	4.06818e+06	1.57725e+06	788807	0	2.09825e+06	0	0
TG(18:0/16:0/20:1)+NH4	TG	(18:0)	(16:0)	(20:1)		2.38415e+09	1.31091e+09	1.02738e+06	2.98373e+09	1.94455e+09	3.01155e+09	1.7323e+07	7.68929e+06	1.06038e+07	7.84888e+06	8.73905e+06	5.79825e+06
TG(18:0/18:0/18:1)+NH4	TG	(18:0)	(18:0)	(18:1)		9.27524e+08	8.5329e+08	2.09874e+08	1.48098e+09	3.523e+08	1.37504e+09	8.4496e+07	3.59319e+07	5.92124e+07	8.03388e+07	2.79789e+07	6.69054e+07
TG(20:0e/16:0/18:1)+NH4	TG	(20:0e)	(16:0)	(18:1)		2.08399e+08	3.54585e+08	2.03892e+08	2.35343e+08	1.38006e+08	3.49809e+08	2.38617e+06	6.55502e+06	900230	2.94553e+06	8.71188e+06	9.97988e+06
TG(20:0p/16:0/18:1)+NH4	TG	(20:0p)	(16:0)	(18:1)		8.28721e+07	3.60002e+06	0	1.3128e+07	6.14686e+08	3.21233e+08	0	0	0	0	0	0
TG(16:0/18:1/20:1)+NH4	TG	(16:0)	(18:1)	(20:1)		5.69962e+09	4.95079e+09	5.11583e+09	6.82856e+09	1.22938e+09	1.07544e+09	3.95649e+08	3.45112e+08	3.21295e+08	3.31329e+08	3.08095e+08	2.95568e+08
TG(18:0e/18:1/18:1)+NH4	TG	(18:0e)	(18:1)	(18:1)		5.43454e+08	4.89077e+08	1.20552e+07	9.01851e+08	7.22774e+07	6.19315e+08	0	0	0	0	720175	0
TG(18:0p/18:1/18:1)+NH4	TG	(18:0p)	(18:1)	(18:1)		3.5449e+07	4.14273e+08	4.88241e+08	4.80443e+08	2.71527e+08	9.91408e+07	6.67399e+06	2.35533e+06	3.84136e+06	2.57223e+06	2.02029e+06	5.94706e+06
TG(18:1/18:1/18:1)+NH4	TG	(18:1)	(18:1)	(18:1)		5.29737e+09	5.25903e+09	5.21766e+09	1.21202e+09	7.42493e+09	4.81034e+09	5.72752e+08	4.92143e+08	4.3381e+08	5.87556e+08	5.23003e+08	5.04041e+08
TG(16:0e/16:0/22:3)+NH4	TG	(16:0e)	(16:0)	(22:3)		1.64526e+06	2.51929e+06	0	5.153e+08	2.25185e+08	2.12239e+08	0	0	0	0	0	0
TG(18:1p/18:1/18:1)+NH4	TG	(18:1p)	(18:1)	(18:1)		0	0	0	1.84366e+08	2.20796e+07	1.72255e+06	0	0	0	0	0	0
TG(16:0/18:1/20:3)+NH4	TG	(16:0)	(18:1)	(20:3)		1.34027e+08	1.37707e+08	1.23009e+08	3.13405e+07	7.8997e+07	6.13488e+07	1.02603e+08	1.62971e+06	3.47564e+06	8.49201e+07	6.39426e+06	7.70112e+06
TG(18:1/18:1/18:2)+NH4	TG	(18:1)	(18:1)	(18:2)		5.60354e+09	5.09068e+09	3.25788e+09	3.96118e+09	5.29769e+09	4.26746e+09	9.56558e+08	7.50394e+08	5.7868e+08	1.23817e+09	1.08037e+09	1.00955e+09
TG(18:1/18:2/18:2)+NH4	TG	(18:1)	(18:2)	(18:2)		8.60168e+07	1.2718e+09	1.34851e+09	1.01837e+09	8.42035e+08	1.08085e+09	7.04157e+08	5.84766e+08	5.53423e+08	8.96536e+08	9.49912e+08	7.89929e+08
TG(16:0/16:0/22:6)+NH4	TG	(16:0)	(16:0)	(22:6)		3.64007e+08	4.96137e+08	4.44994e+08	6.70237e+06	3.8824e+06	3.14461e+08	4.36749e+08	3.14493e+08	2.72318e+08	4.62343e+08	4.37109e+08	5.16468e+08
TG(16:0/16:1/22:6)+NH4	TG	(16:0)	(16:1)	(22:6)		2.51303e+08	7.59774e+07	3.28907e+08	954328	4.94066e+07	1.42781e+08	2.18388e+08	1.84995e+08	1.69286e+08	2.18135e+08	2.48323e+08	1.94917e+08
TG(54:7)+NH4	TG	(54:7)				1.09889e+06	799000	0	1.31804e+08	1.01971e+08	4.01838e+06	0	0	0	0	12655.4	0
TG(16:1/16:1/22:6)+NH4	TG	(16:1)	(16:1)	(22:6)		5.52229e+07	6.6174e+07	6.87882e+07	0	1.24423e+07	1.63097e+07	3.08046e+07	2.32938e+07	2.96761e+06	2.67035e+07	2.93069e+07	2.99744e+07
TG(16:0/18:1/21:0)+NH4	TG	(16:0)	(18:1)	(21:0)		769425	4.15452e+06	1.08504e+07	6.57288e+07	0	599598	1.11657e+07	8.46886e+06	1.55764e+07	2.21805e+06	776759	5.39238e+06
TG(19:1/18:0/18:1)+NH4	TG	(19:1)	(18:0)	(18:1)		0	0	0	2.60426e+07	1.46808e+08	1.0014e+06	0	0	0	0	916445	0
TG(19:1/16:0/20:1)+NH4	TG	(19:1)	(16:0)	(20:1)		2.85462e+08	2.97877e+08	6.31198e+06	1.35205e+09	8.05792e+08	6.07858e+08	3.35813e+07	2.48102e+07	2.28857e+07	2.69076e+07	2.96075e+07	1.88371e+07
TG(19:1/18:1/18:1)+NH4	TG	(19:1)	(18:1)	(18:1)		1.13249e+09	1.27015e+09	1.20215e+09	5.13368e+08	1.22804e+09	9.11447e+08	1.45987e+08	1.45873e+08	1.36803e+08	1.5992e+08	1.58127e+08	1.36104e+08
TG(18:1/17:1/20:2)+NH4	TG	(18:1)	(17:1)	(20:2)		1.90663e+08	1.71156e+08	1.95224e+08	1.93567e+08	2.49081e+08	2.11449e+08	7.47118e+07	6.64138e+07	5.58431e+07	9.43442e+07	8.5156e+07	7.76546e+07
TG(19:1/18:1/18:2)+NH4	TG	(19:1)	(18:1)	(18:2)		705389	310315	418052	1.66839e+08	982692	340009	35635	0	0	0	71467.2	134807
TG(16:0/17:1/22:4)+NH4	TG	(16:0)	(17:1)	(22:4)		1.08546e+08	5.37765e+07	7.33591e+07	3.14058e+06	3.54485e+06	4.37495e+07	8.19745e+07	6.87713e+07	6.38038e+07	9.26525e+07	8.58291e+07	7.57492e+07
TG(18:1/17:1/20:3)+NH4	TG	(18:1)	(17:1)	(20:3)		0	495408	74697.9	2.14523e+07	1.06145e+07	186852	0	0	164144	0	0	29206.9
TG(16:0/17:1/22:5)+NH4	TG	(16:0)	(17:1)	(22:5)		6.5748e+06	7.67318e+06	5.12356e+06	2.17681e+06	4.02967e+06	9.235e+06	5.84982e+07	4.03763e+07	4.06639e+07	8.50475e+07	9.31511e+07	5.96979e+07
TG(16:0/16:0/24:0)+NH4	TG	(16:0)	(16:0)	(24:0)		3.74578e+07	6.75682e+07	0	1.46346e+06	6.09797e+07	1.40568e+06	258398	0	267311	0	409902	283308
TG(16:0/16:0/24:1)+NH4	TG	(16:0)	(16:0)	(24:1)		7.20737e+08	8.18648e+08	2.67661e+06	6.50149e+08	1.16165e+09	7.95695e+08	6.30923e+06	4.59353e+06	6.3329e+06	4.97795e+06	2.64942e+06	3.91588e+06
TG(18:0/16:0/22:1)+NH4	TG	(18:0)	(16:0)	(22:1)		2.06758e+08	7.69496e+08	7.28767e+08	7.48949e+08	3.43752e+08	2.85314e+08	6.84573e+08	7.58969e+08	7.16046e+08	4.82424e+08	6.3886e+08	4.64948e+08
TG(20:0/14:1/22:0)+NH4	TG	(20:0)	(14:1)	(22:0)		3.75951e+08	3.33132e+08	5.03453e+08	3.93454e+08	1.10947e+09	1.53758e+08	4.23307e+07	2.99416e+07	2.55864e+07	1.11896e+07	4.48653e+07	2.71283e+07
TG(20:0p/16:0/20:1)+NH4	TG	(20:0p)	(16:0)	(20:1)		1.74268e+08	1.24608e+08	0	5.41181e+06	1.80075e+06	2.13846e+06	1.23093e+06	0	0	1.21068e+06	645756	1.37597e+06
TG(18:0/18:1/20:1)+NH4	TG	(18:0)	(18:1)	(20:1)		2.87875e+09	2.82961e+08	4.15875e+07	4.1926e+09	4.10357e+09	5.72128e+09	1.49215e+07	1.01425e+07	8.6972e+06	1.00649e+07	1.05381e+07	5.98633e+06
TG(16:0/20:1/20:1)+NH4	TG	(16:0)	(20:1)	(20:1)		9.463e+08	6.17379e+08	2.1412e+09	1.85171e+09	7.64448e+08	1.04364e+09	7.59841e+07	5.25059e+07	4.35095e+07	5.83409e+07	4.54944e+07	4.64819e+07
TG(20:0p/18:1/18:1)+NH4	TG	(20:0p)	(18:1)	(18:1)		9.7579e+07	1.37757e+08	565624	2.51477e+08	2.62712e+08	1.04548e+08	0	0	0	0	0	0
TG(16:1/20:1/20:1)+NH4	TG	(16:1)	(20:1)	(20:1)		861215	0	0	2.32357e+08	6.96285e+07	1.66495e+06	0	0	0	0	0	0
TG(20:1/18:1/18:1)+NH4	TG	(20:1)	(18:1)	(18:1)		8.25175e+09	7.88152e+09	6.84969e+09	4.48353e+09	1.02227e+09	8.97693e+09	2.9341e+08	2.19374e+08	2.2066e+08	2.86545e+08	2.82941e+08	2.67305e+08
TG(24:0/10:1/22:3)+NH4	TG	(24:0)	(10:1)	(22:3)		2.86902e+08	2.72578e+08	3.22038e+08	9557.19	7.30477e+07	1.51628e+08	2.87483e+07	5.34241e+07	4.62003e+07	7.96717e+07	3.45223e+07	2.8639e+07
TG(18:1/18:1/20:2)+NH4	TG	(18:1)	(18:1)	(20:2)		1.818e+08	2.44249e+09	1.16064e+09	1.00663e+09	4.13831e+09	2.62368e+09	4.01686e+08	3.02142e+08	2.93051e+08	4.5271e+08	4.24816e+08	3.83184e+08
TG(16:0e/18:1/22:3)+NH4	TG	(16:0e)	(18:1)	(22:3)		497544	6.07539e+06	0	3.72703e+08	1.46554e+07	5.88598e+07	24714.1	0	0	0	0	0
TG(18:1/18:1/20:3)+NH4	TG	(18:1)	(18:1)	(20:3)		6.37218e+07	2.60045e+07	7.30531e+07	2.16334e+07	2.43932e+07	3.28197e+07	2.98029e+07	1.80434e+07	1.41976e+07	3.3737e+07	3.13944e+07	2.17088e+07
TG(18:1/18:2/20:2)+NH4	TG	(18:1)	(18:2)	(20:2)		5.2235e+07	1.59197e+08	2.10743e+08	2.19132e+07	1.81493e+08	4.14221e+07	6.5465e+08	3.24977e+08	4.91452e+08	7.79869e+08	7.71755e+08	7.48229e+08
TG(16:0/18:1/22:4)+NH4	TG	(16:0)	(18:1)	(22:4)		1.24046e+08	1.05009e+06	616133	1.88303e+09	1.70285e+09	4.35314e+08	597866	1.25268e+07	589152	380797	3.42291e+07	1.87917e+06
TG(16:0/18:1/22:5)+NH4	TG	(16:0)	(18:1)	(22:5)		7.03919e+08	6.81708e+08	7.1693e+08	1.17712e+06	7.13862e+08	8.24967e+08	5.19321e+08	4.4301e+08	4.09228e+08	6.39169e+08	6.85708e+08	5.69024e+08
TG(18:1/18:1/20:4)+NH4	TG	(18:1)	(18:1)	(20:4)		0	0	0	8.60543e+08	4.41692e+07	1.40649e+07	919054	13642.7	0	0	1.03251e+06	0
TG(16:0/18:1/22:6)+NH4	TG	(16:0)	(18:1)	(22:6)		2.44623e+08	2.961e+08	2.90136e+08	4.34408e+08	7.45892e+08	3.1863e+08	6.57939e+08	5.56636e+08	5.25959e+08	7.73952e+08	8.19257e+08	6.87877e+08
TG(16:1/18:1/22:6)+NH4	TG	(16:1)	(18:1)	(22:6)		1.62541e+08	1.72744e+08	1.90485e+08	1.44412e+08	2.0397e+08	1.50542e+08	1.88039e+08	1.55755e+08	1.46775e+08	2.43634e+08	2.73216e+08	2.29222e+08
TG(16:1/18:2/22:6)+NH4	TG	(16:1)	(18:2)	(22:6)		2.15079e+07	2.62088e+07	2.8821e+07	0	18998.5	5.63955e+06	3.03862e+07	2.59495e+07	2.50306e+07	6.4083e+07	5.03344e+07	4.52681e+07
TG(18:0/18:1/21:0)+NH4	TG	(18:0)	(18:1)	(21:0)		8.49587e+06	3.01025e+07	13946.3	1.31988e+08	288771	1.67137e+06	0	0	0	0	0	0
TG(19:1/18:0/20:1)+NH4	TG	(19:1)	(18:0)	(20:1)		0	0	0	9.7508e+06	8.4285e+07	1.48455e+07	0	0	0	0	0	0
TG(17:0/18:1/22:1)+NH4	TG	(17:0)	(18:1)	(22:1)		809268	6.20777e+06	8.33484e+06	1.33393e+08	0	0	1.52561e+07	7.81606e+06	1.39114e+07	3.33404e+06	815646	4.61206e+06
TG(18:1/18:1/21:1)+NH4	TG	(18:1)	(18:1)	(21:1)		0	0	0	2.26954e+08	7.90874e+07	1.62777e+06	0	926335	0	0	943110	1.00136e+06
TG(19:1/18:1/20:1)+NH4	TG	(19:1)	(18:1)	(20:1)		1.65867e+08	2.06717e+08	2.0525e+08	2.89667e+08	3.50544e+08	6.84374e+07	4.42375e+06	1.04999e+07	1.86545e+06	1.31008e+07	3.68706e+06	1.05592e+07
TG(19:1/18:1/20:2)+NH4	TG	(19:1)	(18:1)	(20:2)		1.36328e+08	1.2759e+08	1.38668e+08	2.99122e+08	3.3508e+08	4.29887e+07	3.30872e+07	464849	2.18913e+07	2.4771e+07	2.26347e+07	2.95481e+07
TG(18:1/17:1/22:3)+NH4	TG	(18:1)	(17:1)	(22:3)		8.48464e+07	9.8168e+07	1.01821e+08	3.12403e+07	1.33399e+08	1.03578e+08	1.97236e+06	2.39751e+07	1.91552e+07	6.87224e+07	897839	364918
TG(19:0/18:1/20:4)+NH4	TG	(19:0)	(18:1)	(20:4)		641319	203380	241647	1.22175e+08	808731	0	39300.5	43352.8	155769	0	0	0
TG(18:1/17:1/22:4)+NH4	TG	(18:1)	(17:1)	(22:4)		2.30279e+07	3.13915e+07	2.73555e+07	3.30724e+07	3.14125e+07	4.26056e+07	1.39893e+08	5.32817e+07	4.57594e+07	8.33468e+07	1.90485e+08	1.03487e+08
TG(18:1/17:1/22:5)+NH4	TG	(18:1)	(17:1)	(22:5)		4.95821e+06	1.42277e+06	3.78136e+06	2.56041e+06	1.08961e+07	7.17107e+06	7.57127e+07	5.9516e+07	7.49957e+07	3.98943e+07	1.34071e+08	9.64914e+07
TG(57:8)+NH4	TG	(57:8)				4162.01	30134.8	9683.37	0	6248.15	37794.9	2.61551e+07	2.19377e+07	2.03184e+07	2.18118e+07	2.07038e+07	3.80355e+07
TG(26:1/16:0/16:0)+NH4	TG	(26:1)	(16:0)	(16:0)		3.14644e+08	3.51322e+08	1.31483e+06	1.05178e+08	1.01431e+08	3.12425e+08	3.12811e+06	8.58829e+06	1.12179e+07	5.43365e+06	1.02228e+06	4.11663e+06
TG(16:0/20:4/22:6)+NH4	TG	(16:0)	(20:4)	(22:6)		1.64394e+07	9.68941e+06	1.4071e+07	0	0	5.17399e+06	4.14246e+07	3.48378e+07	3.39533e+07	5.50852e+07	5.80527e+07	6.97902e+07
TG(16:0/18:1/24:1)+NH4	TG	(16:0)	(18:1)	(24:1)		1.2877e+09	1.27458e+09	1.61072e+08	1.87916e+09	1.06315e+08	1.84567e+09	1.34252e+08	8.36616e+07	7.42599e+07	1.20743e+08	1.09585e+08	8.0907e+07
TG(20:0/18:1/20:1)+NH4	TG	(20:0)	(18:1)	(20:1)		5.90025e+07	3.58596e+07	0	4.44626e+07	1.09438e+09	6.59143e+08	265015	0	0	0	168066	0
TG(18:1/18:1/22:0)+NH4	TG	(18:1)	(18:1)	(22:0)		1.0889e+09	4.75598e+08	1.41869e+09	1.08589e+08	1.6226e+09	1.0595e+09	1.76359e+08	1.6433e+08	1.10632e+08	2.32298e+08	2.08657e+08	9.9066e+07
TG(20:0e/18:1/20:1)+NH4	TG	(20:0e)	(18:1)	(20:1)		6.68748e+06	2.4989e+07	0	1.16635e+08	3.91656e+06	1.35228e+07	4.52458e+06	4.24937e+06	2.65487e+06	3.19478e+06	1.0725e+06	1.33309e+06
TG(20:1/18:1/20:1)+NH4	TG	(20:1)	(18:1)	(20:1)		1.20828e+09	1.64267e+09	2.17106e+09	5.70792e+09	4.25432e+09	2.03859e+09	6.6095e+07	4.54283e+07	4.8902e+07	5.61797e+07	5.24462e+07	4.74122e+07
TG(20:1/18:1/20:2)+NH4	TG	(20:1)	(18:1)	(20:2)		2.53941e+09	1.66728e+09	1.69575e+09	1.71493e+09	5.00183e+08	1.247e+09	1.39376e+08	1.58303e+08	8.8725e+07	2.40047e+08	2.13687e+08	1.9006e+08
TG(18:1/20:2/20:2)+NH4	TG	(18:1)	(20:2)	(20:2)		1.05435e+09	1.6686e+08	1.08591e+09	9.28903e+07	1.20964e+08	2.17372e+08	1.69921e+08	3.44055e+08	1.51774e+08	2.59969e+08	2.67019e+08	4.96754e+08
TG(18:1/18:1/22:4)+NH4	TG	(18:1)	(18:1)	(22:4)		7.22405e+08	6.78397e+08	7.11141e+08	1.04527e+09	9.39921e+08	1.00167e+09	3.24984e+08	2.96906e+08	2.89618e+08	4.81597e+08	5.3934e+08	4.45202e+08
TG(14:0e/22:3/22:3)+NH4	TG	(14:0e)	(22:3)	(22:3)		2.4182e+07	2.99852e+07	8.56641e+07	0	1.05905e+06	4.22994e+07	7.05516e+06	259976	6.63924e+06	947512	2.85467e+06	6.19173e+06
TG(18:0/18:1/22:6)+NH4	TG	(18:0)	(18:1)	(22:6)		4.31645e+08	3.85139e+08	3.89103e+08	1.71379e+07	7.41416e+06	3.68786e+08	2.21634e+08	4.04448e+08	2.63458e+08	6.23994e+08	7.09251e+08	6.11731e+08
TG(18:1/18:1/22:5)+NH4	TG	(18:1)	(18:1)	(22:5)		572366	496827	0	4.03851e+08	1.99266e+08	2.86447e+07	564859	0	0	0	1.74462e+06	175561
TG(18:1/18:1/22:6)+NH4	TG	(18:1)	(18:1)	(22:6)		9.28609e+07	2.9826e+08	2.36775e+08	3.71973e+08	4.64996e+08	3.21194e+08	3.71529e+08	3.12385e+08	2.97777e+08	5.37052e+08	6.25213e+08	5.14103e+08
TG(16:0/20:3/22:6)+NH4	TG	(16:0)	(20:3)	(22:6)		6.44104e+06	5.59078e+07	8.67268e+07	0	6.11207e+07	7.06849e+07	1.79618e+08	1.64834e+08	1.50463e+08	3.07372e+08	3.52343e+08	2.93896e+08
TG(25:1/16:0/18:1)+NH4	TG	(25:1)	(16:0)	(18:1)		2.32014e+07	1.6362e+07	0	1.80319e+08	7.70141e+06	1.83663e+06	9340.1	0	0	0	0	0
TG(16:0/20:1/23:1)+NH4	TG	(16:0)	(20:1)	(23:1)		0	0	0	5.67898e+06	2.38203e+07	0	0	0	0	0	0	0
TG(20:1/18:1/21:1)+NH4	TG	(20:1)	(18:1)	(21:1)		181608	0	1.35571e+06	1.03253e+08	428238	0	2.95678e+06	3.98094e+06	4.2883e+06	1.88911e+06	2.57708e+06	2.64903e+06
TG(19:1/18:1/22:3)+NH4	TG	(19:1)	(18:1)	(22:3)		6.05365e+07	4.69553e+07	7.41144e+07	1.88746e+08	7.8572e+07	8.21064e+07	336416	5.25673e+06	4.05344e+06	1.27831e+07	357962	8.65376e+06
TG(19:1/18:1/22:4)+NH4	TG	(19:1)	(18:1)	(22:4)		6.70627e+07	5.33977e+07	8.15552e+07	3.81588e+07	1.16225e+08	8.00136e+07	2.47695e+07	2.23914e+07	2.67734e+07	1.78121e+07	1.04704e+08	1.19638e+07
TG(20:1/17:1/22:6)+NH4	TG	(20:1)	(17:1)	(22:6)		4.80515e+06	1.47336e+06	1.64736e+06	6.2958e+06	737197	52001	8.393e+06	2.0944e+07	1.30413e+07	3.74788e+07	4.17562e+07	3.68753e+07
TG(26:1/16:0/18:0)+NH4	TG	(26:1)	(16:0)	(18:0)		2.49957e+06	2.34493e+07	0	2.47758e+07	7.83473e+06	0	534750	0	0	1.03322e+06	3780.8	0
TG(16:0/22:5/22:5)+NH4	TG	(16:0)	(22:5)	(22:5)		1.51411e+06	1.57625e+06	2.60149e+06	0	1.1682e+07	27630.6	8.95213e+07	3.53557e+07	3.38147e+07	1.34097e+08	1.41741e+08	1.14558e+08
TG(16:0/22:6/22:6)+NH4	TG	(16:0)	(22:6)	(22:6)		21470.5	18074.1	930717	0	0	863750	3.25732e+07	2.6926e+07	2.40696e+07	3.69107e+07	3.82615e+07	3.83945e+07
TG(26:1/16:0/18:1)+NH4	TG	(26:1)	(16:0)	(18:1)		2.41671e+09	2.2837e+09	1.64751e+09	6.29261e+08	6.65771e+08	3.07836e+09	2.75665e+08	1.8574e+08	1.38757e+08	2.1548e+08	2.08456e+08	1.96698e+08
TG(20:1/18:1/22:1)+NH4	TG	(20:1)	(18:1)	(22:1)		1.03186e+09	9.73369e+08	0	3.94599e+07	9.53625e+08	1.4912e+09	3.74309e+06	3.11778e+06	4.709e+06	1.6082e+06	1.55574e+06	1.7212e+06
TG(20:1/20:1/20:1)+NH4	TG	(20:1)	(20:1)	(20:1)		3.32115e+07	1.52364e+06	3.72215e+07	1.20453e+09	2.66409e+07	6.19492e+07	3.84313e+07	4.15535e+07	3.60463e+08	6.69239e+07	6.03558e+07	3.61062e+07
TG(16:0/20:2/24:1)+NH4	TG	(16:0)	(20:2)	(24:1)		6.58011e+08	1.37966e+09	4.93895e+08	1.13473e+08	1.01993e+09	1.82422e+09	4.42725e+08	3.81545e+08	3.76979e+08	7.63046e+06	3.95669e+08	3.62946e+08
TG(20:1/20:1/20:2)+NH4	TG	(20:1)	(20:1)	(20:2)		3.0313e+08	4.23383e+08	1.06476e+09	6.59351e+08	1.58725e+08	2.82055e+08	3.29621e+07	2.28688e+07	2.37058e+07	3.12959e+07	2.86064e+07	2.56291e+07
TG(20:1/18:1/22:2)+NH4	TG	(20:1)	(18:1)	(22:2)		1.08721e+08	3.51797e+07	0	7.263e+08	4.77678e+08	2.75071e+08	0	0	0	0	0	0
TG(20:1/18:1/22:3)+NH4	TG	(20:1)	(18:1)	(22:3)		0	1.60985e+06	0	7.02778e+08	1.21827e+07	1.27935e+06	0	0	717917	0	0	0
TG(20:1/20:2/20:2)+NH4	TG	(20:1)	(20:2)	(20:2)		1.05167e+08	6.12798e+08	6.30344e+08	1.00629e+08	1.47281e+08	2.97494e+08	5.91435e+07	4.00904e+07	4.71685e+07	6.44199e+07	7.40707e+07	5.73658e+07
TG(20:1/18:1/22:4)+NH4	TG	(20:1)	(18:1)	(22:4)		3.91397e+08	3.71131e+08	3.88321e+08	1.16917e+08	9.4791e+07	4.66543e+08	9.20732e+07	8.22236e+07	7.6367e+07	1.1174e+08	1.29379e+08	1.0413e+08
TG(20:1/18:1/22:5)+NH4	TG	(20:1)	(18:1)	(22:5)		3.30069e+08	2.4102e+08	2.48173e+08	4.20167e+08	4.929e+08	5.16164e+08	1.30035e+08	1.13623e+08	1.06088e+08	1.8328e+08	2.10403e+08	1.77415e+08
TG(20:1/18:1/22:6)+NH4	TG	(20:1)	(18:1)	(22:6)		1.7275e+08	1.69734e+08	1.82102e+08	2.48552e+08	2.72287e+08	2.2765e+08	1.51557e+08	1.72997e+08	1.13017e+08	3.57733e+08	2.98915e+08	2.44557e+08
TG(16:0/22:4/22:5)+NH4	TG	(16:0)	(22:4)	(22:5)		1.36347e+08	8.72089e+07	8.42752e+07	0	6.62835e+07	1.08459e+08	7.94702e+07	1.93313e+08	7.1279e+07	3.97716e+08	2.39106e+08	1.35008e+08
TG(18:1/22:4/22:5)+NH4	TG	(18:1)	(22:4)	(22:5)		3.40307e+06	5.74299e+06	5.327e+06	1.01907e+07	4.39548e+06	1.36164e+07	1.02393e+08	7.68244e+07	9.66256e+07	1.843e+08	2.10312e+08	1.63107e+08
TG(18:1/22:5/22:5)+NH4	TG	(18:1)	(22:5)	(22:5)		1.05616e+07	1.26604e+07	1.82552e+07	0	2.89249e+07	1.07439e+06	6.21244e+07	5.89162e+07	1.64695e+07	1.64933e+08	2.8794e+07	4.8723e+07
TG(18:1/22:6/22:6)+NH4	TG	(18:1)	(22:6)	(22:6)		0	0	19449.6	0	0	0	2.05076e+07	1.18191e+07	9.13036e+06	3.15308e+07	2.63534e+07	2.18993e+07
TG(26:1/16:0/20:1)+NH4	TG	(26:1)	(16:0)	(20:1)		4.97028e+07	3.33918e+07	0	5.33762e+07	4.3868e+06	6.48203e+06	303540	124626	304903	5601.67	0	0
TG(20:1/18:1/24:1)+NH4	TG	(20:1)	(18:1)	(24:1)		1.21289e+09	8.01963e+08	5.09844e+08	3.95633e+08	4.75215e+08	2.29652e+09	1.01958e+08	7.2097e+07	8.64595e+07	9.61193e+07	9.88292e+07	8.50918e+07
TG(20:1/20:1/22:2)+NH4	TG	(20:1)	(20:1)	(22:2)		1.7684e+08	1.1051e+08	2.2425e+06	1.1577e+07	4.74041e+07	3.01839e+08	923257	0	0	965807	0	0
TG(20:1/18:1/24:2)+NH4	TG	(20:1)	(18:1)	(24:2)		6.36333e+07	2.40992e+07	0	1.21751e+08	2.07405e+08	1.69274e+08	177555	1.52847e+06	1.06739e+06	419802	0	318469
TG(18:1/20:2/24:1)+NH4	TG	(18:1)	(20:2)	(24:1)		1.12233e+08	2.23066e+06	1.41733e+08	3.31066e+08	1.02597e+06	4.40835e+07	1.62854e+08	4.89314e+07	4.75106e+07	615035	1.46299e+08	1.67044e+08
TG(20:1/20:1/22:3)+NH4	TG	(20:1)	(20:1)	(22:3)		1.78676e+08	1.15991e+08	1.91505e+08	1.00149e+09	2.35663e+07	2.9333e+08	7.58156e+07	5.74909e+07	7.76146e+07	8.15576e+07	6.75668e+07	7.34569e+07
TG(18:1/22:2/22:3)+NH4	TG	(18:1)	(22:2)	(22:3)		0	1.63569e+06	0	1.63932e+08	1.47297e+06	649601	0	0	0	0	0	0
TG(20:1/20:1/22:4)+NH4	TG	(20:1)	(20:1)	(22:4)		2.05241e+08	2.1386e+08	1.94331e+08	6.61954e+07	3.50203e+07	3.88419e+07	3.74208e+07	2.99479e+07	2.70631e+07	3.54565e+07	5.0377e+07	3.35846e+07
TG(18:1/22:3/22:3)+NH4	TG	(18:1)	(22:3)	(22:3)		1.29994e+08	1.26026e+08	1.16938e+08	1.42732e+08	2.44521e+07	1.44138e+08	7.91838e+07	4.16207e+07	3.61291e+07	6.08301e+07	7.38636e+07	6.06864e+07
TG(18:0/22:4/22:4)+NH4	TG	(18:0)	(22:4)	(22:4)		8.21041e+07	7.48187e+07	8.96661e+07	1.11737e+07	1.09081e+07	1.01833e+08	6.80683e+07	4.73018e+07	5.03125e+07	1.40958e+08	1.0867e+08	1.19811e+08
TG(18:1/22:4/22:4)+NH4	TG	(18:1)	(22:4)	(22:4)		4.04393e+07	2.85279e+07	3.72318e+07	325218	1.17774e+06	69666.3	6.87602e+07	3.54694e+07	4.17024e+07	5.59679e+07	7.89984e+07	7.47516e+07
TG(20:1/22:5/22:5)+NH4	TG	(20:1)	(22:5)	(22:5)		1.30795e+06	1.78451e+06	0	2.22778e+06	886557	705663	4.60628e+07	1.11529e+07	2.13912e+07	6.22916e+07	7.35075e+07	1.03322e+08
TG(20:1/20:1/24:1)+NH4	TG	(20:1)	(20:1)	(24:1)		7.89109e+06	0	0	1.40612e+06	0	3.95182e+07	0	0	0	7337.94	0	0
TG(20:1/22:1/22:2)+NH4	TG	(20:1)	(22:1)	(22:2)		6.36437e+07	7.38917e+07	0	1.37289e+07	8.49535e+06	2.02448e+07	0	0	0	660999	0	0
TG(26:1/18:1/20:2)+NH4	TG	(26:1)	(18:1)	(20:2)		33982.1	0	0	1.04915e+07	4.33549e+07	4.54242e+06	0	8989.18	0	0	0	0
TG(24:0/20:2/20:2)+NH4	TG	(24:0)	(20:2)	(20:2)		3.35675e+08	2.64759e+08	2.00544e+08	3.72872e+07	1.18677e+08	4.34069e+08	9.0012e+06	1.69831e+06	2.94957e+06	1.30351e+07	1.15757e+07	7.06094e+06
TG(18:1/22:3/24:1)+NH4	TG	(18:1)	(22:3)	(24:1)		8.94105e+07	8.48912e+07	694329	892206	4.06464e+06	1.13969e+08	0	1.12864e+06	0	0	0	0
TG(20:1/22:1/22:3)+NH4	TG	(20:1)	(22:1)	(22:3)		2.70595e+07	2.91068e+07	2.73629e+07	1.0508e+08	3.07012e+07	2.51707e+07	6.84573e+07	6.49881e+07	8.65471e+07	7.71206e+07	8.79402e+07	3.24059e+07
TG(20:1/22:1/22:4)+NH4	TG	(20:1)	(22:1)	(22:4)		0	0	0	8.0107e+07	2.48621e+06	0	1.50805e+07	1.44441e+07	1.5218e+07	1.98335e+07	1.80726e+07	1.46781e+07
TG(20:1/22:3/22:3)+NH4	TG	(20:1)	(22:3)	(22:3)		6.46003e+06	7.83793e+07	8.23659e+07	6.09143e+06	270347	707370	3.64287e+06	567537	2.31628e+06	1.1366e+06	5.29668e+06	1.01178e+06
WE(4:0/25:5)+H	WE	(4:0)	(25:5)			9.39041e+07	1.06429e+08	1.09992e+08	1.41278e+08	1.66188e+08	1.36521e+08	1.25118e+08	1.07417e+08	1.0217e+08	1.00655e+08	1.04731e+08	1.19786e+08
WE(9:0/22:4)+NH4	WE	(9:0)	(22:4)			1.06718e+08	1.14491e+08	1.23088e+08	9.45454e+07	1.06656e+08	6.76037e+07	1.05112e+08	3.90654e+07	8.28997e+07	6.41028e+07	1.09151e+08	1.30479e+08
WE(9:0/24:4)+NH4	WE	(9:0)	(24:4)			1.01527e+08	1.20451e+08	1.09785e+08	1.14022e+08	1.27529e+08	6.16363e+07	9.5719e+07	7.49437e+07	8.35077e+07	5.69315e+07	9.69428e+07	9.31784e+07
dMePE(16:1/12:0)-H	dMePE	(16:1)	(12:0)			5.17108e+06	1.00659e+07	4.15148e+06	1.33927e+06	2.06636e+06	206803	2.38769e+06	3.18393e+06	3.43536e+06	835676	1.51159e+06	1.68389e+06
dMePE(15:0/14:0)-H	dMePE	(15:0)	(14:0)			108844	0	0	0	61086.5	0	1.85247e+06	386437	173001	340391	1.60809e+06	1.95447e+06
dMePE(16:0/14:0)-H	dMePE	(16:0)	(14:0)			1.63913e+06	7.58325e+06	9.19694e+06	1.081e+07	973969	393467	3.21009e+07	3.02663e+07	2.74283e+07	2.00962e+07	2.25306e+07	2.47199e+07
dMePE(16:1/14:0)-H	dMePE	(16:1)	(14:0)			483929	1.33928e+06	55968	60341.6	0	0	0	0	0	0	0	0
dMePE(30:1p)-H	dMePE	(30:1p)				2.75512e+07	2.75422e+07	1.11301e+07	0	5.88083e+06	2.03781e+07	1.22626e+07	1.26501e+07	1.27952e+07	697853	1.22893e+07	9.91033e+06
dMePE(15:0/16:0)-H	dMePE	(15:0)	(16:0)			1.23838e+06	370459	1516.74	6050.89	822618	1.3438e+06	3.75896e+06	4.25925e+06	34933.8	2.13098e+06	3.73489e+06	3.31838e+06
dMePE(15:0/16:1)-H	dMePE	(15:0)	(16:1)			9.49351e+06	1.18125e+07	9.95738e+06	3.81438e+06	1.26929e+07	483917	136957	2.50435e+07	2.03905e+07	2.26316e+07	2.50435e+07	2.4172e+07
dMePE(16:0/16:0)-H	dMePE	(16:0)	(16:0)			0	0	0	795.596	74271.9	0	1.0185e+06	579559	4.14934e+06	9259.95	4423.9	803088
dMePE(16:0/16:1)-H	dMePE	(16:0)	(16:1)			4.64776e+07	4.65e+07	4.93692e+07	3.38986e+07	4.73995e+06	3.62667e+07	2.15117e+07	2.32468e+07	2.37996e+07	1.28128e+07	1.49736e+07	1.39118e+07
dMePE(14:0p/18:1)-H	dMePE	(14:0p)	(18:1)			4.6168e+08	4.95252e+08	2.49536e+07	9.05055e+08	9.92046e+08	5.72977e+08	1.88449e+07	2.15762e+07	1.59321e+07	2.03117e+07	2.11081e+07	2.1236e+07
dMePE(16:1/16:1)-H	dMePE	(16:1)	(16:1)			1.74196e+08	1.87394e+08	2.78063e+08	1.36225e+08	1.53324e+08	1.18728e+08	6.97139e+07	6.91135e+07	4.71887e+07	4.83683e+07	4.85926e+07	4.90444e+07
dMePE(32:2p)-H	dMePE	(32:2p)				578.996	1830.63	2.24965e+06	0	149937	0	4.34521e+06	4.05192e+06	4.72866e+06	4.6673e+06	6.74845e+06	6.7828e+06
dMePE(32:3p)-H	dMePE	(32:3p)				1.44708e+06	202035	502076	2874.28	279434	214382	814952	614377	5.36393e+06	858452	926437	1.10643e+06
dMePE(17:1/16:1)-H	dMePE	(17:1)	(16:1)			1.30518e+07	1.13894e+07	7.81838e+06	4.59446e+06	1.65442e+07	1.56972e+07	5.28292e+06	8.61829e+06	7.00914e+06	2.19695e+07	2.62898e+07	2.62889e+07
dMePE(18:0/16:0)-H	dMePE	(18:0)	(16:0)			2.26255e+06	2.41499e+06	2.23326e+06	3.19684e+06	3.20181e+06	2.98518e+06	689195	39320.2	2.8157e+06	1.43791e+06	1.9672e+06	235753
dMePE(16:0/18:1)-H	dMePE	(16:0)	(18:1)			2.07876e+07	3.34909e+07	3.90067e+07	830667	2.25777e+06	965542	3.4072e+06	821055	3.91701e+06	1.27114e+07	3.80082e+07	1.01735e+07
dMePE(34:3p)-H	dMePE	(34:3p)				2.85919e+07	2.33521e+07	2.56972e+07	5.6455e+07	4.06953e+07	1.85812e+07	8.25956e+07	6.96098e+07	6.27904e+07	8.96009e+07	9.52045e+07	9.53714e+07
dMePE(34:5p)-H	dMePE	(34:5p)				1.01633e+07	1.87238e+07	269717	5.43518e+06	7.0419e+06	1.11337e+06	4.73664e+07	3.53633e+07	2.39874e+07	1.99995e+07	2.04409e+07	2.55018e+07
dMePE(35:1)-H	dMePE	(35:1)				1.3599e+07	1.08511e+07	8.65124e+06	965706	239007	8.1997e+06	329224	1.26036e+06	762756	277101	146312	310329
dMePE(20:0p/16:0)-H	dMePE	(20:0p)	(16:0)			702.648	1432.5	0	9.09948e+06	133399	6535	2.42027e+06	2.03209e+06	2.39171e+06	1.86921e+06	2.24581e+06	2.30361e+06
dMePE(18:0/18:1)-H	dMePE	(18:0)	(18:1)			248386	17085.8	1.69331e+06	728232	52206.4	1.12591e+06	2.08046e+06	925026	721448	1.47591e+06	2.23274e+06	1.23291e+06
dMePE(20:1p/16:0)-H	dMePE	(20:1p)	(16:0)			1.69255e+07	2.3543e+07	1.57223e+07	1.16967e+07	4.88686e+07	1.25557e+07	1.21859e+07	8.058e+06	1.17262e+07	1.13517e+07	1.31892e+07	1.12792e+07
dMePE(18:1/18:1)-H	dMePE	(18:1)	(18:1)			2.21902e+07	2.54595e+07	2.27337e+07	860660	1.42838e+06	2.89462e+07	1.84391e+07	1.63081e+07	1.56587e+07	954884	2.37667e+06	2.04398e+07
dMePE(36:5p)-H	dMePE	(36:5p)				2.22594e+08	2.71478e+08	2.53124e+06	5.07726e+08	5.44019e+08	2.7016e+08	1.26792e+08	1.08383e+08	1.03998e+08	8.65745e+07	9.55568e+07	9.9022e+07
dMePE(19:1/18:1)-H	dMePE	(19:1)	(18:1)			2.32744e+06	9.82795e+06	1.65335e+06	1.07267e+07	1.12617e+07	1.20988e+07	2.46909e+06	6.7555e+06	2.20066e+06	4.39351e+06	2.08879e+06	1.69816e+06
dMePE(38:1p)-H	dMePE	(38:1p)				3.99023e+06	16937.4	4.5688e+06	3.38949e+06	165769	5.31522e+06	4.96206e+06	4.19858e+06	4.81881e+06	4.57402e+06	7.01915e+06	4.9473e+06
dMePE(20:1/18:1)-H	dMePE	(20:1)	(18:1)			1.31495e+06	568855	584.267	0	0	180223	240119	89062.1	0	0	0	0
dMePE(38:2p)-H	dMePE	(38:2p)				1.37987e+07	1.23641e+07	1.50606e+07	2.02614e+07	1.71856e+07	1.24857e+07	3.15592e+06	3.17051e+06	6.80301e+06	6.05733e+06	5.815e+06	5.88577e+06
dMePE(16:1p/22:5)-H	dMePE	(16:1p)	(22:5)			1.01999e+06	2.63508e+06	314820	2.28832e+07	1.90354e+06	477890	5.88365e+07	5.06307e+07	4.48072e+07	4.12645e+07	5.50508e+07	5.97368e+07
dMePE(40:3p)-H	dMePE	(40:3p)				763049	141947	1.98077e+06	5.03591e+06	4.4464e+06	207502	875990	4.04045e+06	4.13677e+06	819087	1.34942e+06	5.22062e+06
dMePE(40:4)-H	dMePE	(40:4)				2.02937e+07	2.38316e+07	2.92081e+07	2.5874e+06	1.73525e+07	1.93778e+07	3.7991e+06	854492	3.62953e+06	3.17055e+06	5.47895e+06	3.93076e+06
dMePE(40:4p)-H	dMePE	(40:4p)				7.68965e+06	8.96884e+06	6.49371e+06	4.53091e+06	1.1594e+07	4.37615e+06	3.12841e+07	5.47606e+06	2.0625e+07	1.7876e+07	2.669e+07	3.39959e+07
dMePE(20:1p/20:4)-H	dMePE	(20:1p)	(20:4)			1.34318e+06	2.54488e+06	1.18327e+07	1.53373e+06	8.17303e+06	1.80328e+06	5.32434e+07	4.39985e+07	4.21279e+07	3.9631e+07	4.49774e+07	4.49929e+07
dMePE(41:2)-H	dMePE	(41:2)				0	0	0	0	0	0	478285	46634.9	315554	0	237349	37751.8

## Sheet: Table S3
Supplementary Table 3: Merged lipidomic results of lipid classes in C4-2 and PC3 cells from Supplementary Table 2
Class	# of Lipid ions	C4-2.Docetaxel.1	C4-2.Docetaxel.2	C4-2.Docetaxel.3	C4-2.Docetaxel+FGH.1	C4-2.Docetaxel+FGH.2	C4-2.Docetaxel+FGH.3	PC3.Docetaxel.1	PC3.Docetaxel.2	PC3.Docetaxel.3	PC3.Docetaxel+FGH.1	PC3.Docetaxel+FGH.2	PC3.Docetaxel+FGH.3
PC	323	3.82602e+11	3.6223e+11	4.03619e+11	3.16798e+11	3.84259e+11	3.30199e+11	3.94032e+11	3.40778e+11	3.36031e+11	3.02169e+11	3.19671e+11	3.25454e+11
TG	222	1.20553e+11	1.22132e+11	1.1634e+11	1.09793e+11	1.15963e+11	1.11043e+11	2.67626e+10	2.34138e+10	2.20609e+10	2.73379e+10	3.09944e+10	2.59486e+10
PE	222	5.51955e+10	5.57277e+10	5.97696e+10	5.0394e+10	5.97008e+10	5.86307e+10	4.84869e+10	4.88297e+10	4.18239e+10	4.27018e+10	4.79946e+10	4.57956e+10
SM	122	4.84888e+10	4.70898e+10	4.87647e+10	5.61394e+10	6.59345e+10	5.59929e+10	4.44586e+10	3.47924e+10	4.61372e+10	2.85549e+10	3.6226e+10	3.63203e+10
LPC	69	5.12804e+10	4.88632e+10	5.48275e+10	3.12475e+10	2.65357e+10	5.68493e+10	4.67009e+09	7.70754e+09	6.08801e+09	1.99078e+09	4.86244e+09	1.63755e+09
MePC	37	4.07111e+10	3.55991e+10	3.47089e+10	1.03957e+10	1.92143e+10	1.69712e+10	3.30223e+10	2.90606e+10	2.87444e+10	2.81693e+10	2.46939e+10	2.70791e+10
DG	69	1.8586e+10	1.9508e+10	1.81725e+10	1.17372e+10	1.47667e+10	1.48964e+10	1.21256e+10	1.25819e+10	1.58089e+10	9.05923e+09	1.24487e+10	1.10718e+10
LPE	37	1.58552e+10	1.46854e+10	1.70449e+10	9.03063e+09	8.19884e+09	1.5541e+10	2.71288e+09	6.37965e+09	4.71977e+09	8.01991e+08	3.11608e+09	4.91141e+08
Cer	122	9.29371e+09	8.64789e+09	1.0314e+10	5.17252e+09	7.76633e+09	7.93217e+09	9.74483e+09	8.24241e+09	8.54749e+09	7.7488e+09	7.55824e+09	6.59895e+09
PG	64	3.84092e+09	3.96001e+09	4.20266e+09	4.12927e+09	5.27315e+09	4.1307e+09	3.71567e+09	3.62975e+09	3.23799e+09	2.10819e+09	3.04384e+09	3.1075e+09
AcCa	14	2.57428e+09	3.72072e+09	2.61301e+09	5.57493e+09	6.13754e+09	4.43482e+09	3.3232e+09	4.70112e+09	3.86313e+09	4.10677e+09	4.21875e+09	4.11837e+09
CerG1	56	2.46381e+09	2.35655e+09	2.45017e+09	1.11408e+09	2.10206e+09	1.26073e+09	6.49237e+09	5.98799e+09	5.04909e+09	3.32659e+09	3.30459e+09	4.0022e+09
PI	51	1.28096e+09	2.21163e+09	1.94037e+09	1.82406e+09	1.32278e+09	1.84205e+09	1.69961e+09	2.20859e+09	1.90537e+09	1.54674e+09	2.08767e+09	1.4793e+09
dMePE	34	1.13244e+09	1.26969e+09	5.87101e+08	1.76375e+09	1.90968e+09	1.16765e+09	6.29681e+08	5.6565e+08	5.30662e+08	4.99769e+08	6.05437e+08	6.11249e+08
PS	27	9.8952e+08	1.11749e+09	1.00412e+09	7.03294e+08	7.19064e+08	9.15529e+08	1.3845e+09	1.3299e+09	1.18894e+09	8.18601e+08	1.03352e+09	1.03709e+09
MG	11	7.01866e+08	9.48834e+08	1.11478e+09	6.71123e+08	7.11897e+08	8.117e+08	6.91e+08	5.21465e+08	4.40391e+08	1.29129e+08	1.78003e+08	2.01335e+08
OAHFA	15	5.77762e+08	7.21662e+08	6.52608e+08	6.77586e+08	6.15564e+08	4.91919e+08	4.77405e+08	5.02526e+08	5.86751e+08	4.97793e+08	5.1937e+08	5.81478e+08
So	2	5.43309e+08	3.9191e+08	4.94005e+08	5.68567e+08	6.69786e+08	6.06105e+08	2.20991e+08	2.01699e+08	2.01082e+08	9.82165e+07	1.28499e+08	1.33466e+08
CerG2	23	3.26773e+08	6.69158e+08	5.8484e+08	2.20034e+08	4.05652e+08	3.34097e+08	1.06063e+09	1.06402e+09	8.75617e+08	5.92674e+08	7.17455e+08	6.23366e+08
LPG	14	5.39083e+08	4.11106e+08	5.96679e+08	2.67231e+08	3.34205e+08	3.82946e+08	5.89225e+07	9.12856e+07	6.6789e+07	2.03594e+07	4.81765e+07	1.75932e+07
PEt	7	3.97636e+08	4.69604e+08	4.92719e+08	5.77551e+07	2.37834e+08	4.90998e+08	4.34812e+08	2.86219e+08	3.33847e+08	1.51778e+08	2.36994e+08	2.49377e+08
WE	3	3.02149e+08	3.41371e+08	3.42866e+08	3.49846e+08	4.00373e+08	2.65761e+08	3.25949e+08	2.21427e+08	2.68578e+08	2.21689e+08	3.10824e+08	3.43444e+08
LPI	11	2.87867e+08	3.11834e+08	3.31444e+08	1.39648e+08	1.17788e+08	2.56307e+08	3.46908e+07	6.77518e+07	5.60047e+07	2.12375e+07	4.47537e+07	9.43484e+06
Co	1	2.40863e+08	2.35256e+08	2.44197e+08	12481.3	3.59493e+08	2.83784e+08	9.14244e+07	7.12945e+07	6.46708e+07	6.44823e+07	7.65512e+07	5.54547e+07
FA	4	2.49469e+08	2.33524e+08	2.15649e+08	1.64739e+08	7.23477e+07	3.23336e+08	7.69867e+07	6.18016e+07	9.58573e+07	5.18861e+07	9.08889e+07	6.60018e+07
ChE	15	6.5882e+07	9.24851e+07	5.87494e+07	2.48814e+08	1.69823e+08	6.59974e+07	6.27447e+08	4.88522e+08	4.55498e+08	1.13937e+09	1.02984e+09	9.92883e+08
PA	14	4.50054e+07	1.881e+07	8.26939e+07	2.26366e+07	7.68436e+07	1.06153e+08	9.80271e+07	6.99331e+07	8.58082e+07	7.77236e+07	8.90906e+07	4.85482e+07
CerG3	2	4.11581e+07	4.58786e+07	2.9745e+07	5.00893e+07	5.82696e+07	4.14603e+07	0	0	0	0	0	0
PAF	1	3.94308e+07	2.89412e+07	4.44493e+07	2.52537e+07	2.83798e+07	3.2175e+07	2.09795e+07	2.56169e+07	2.51687e+07	1.94661e+07	3.14398e+07	2.29201e+07
MGMG	4	3.31423e+07	4.21763e+07	4.97598e+07	3.49024e+07	1.67185e+07	1.20624e+07	5.41401e+07	7.94037e+07	7.09936e+07	5.66794e+07	6.80861e+07	6.34025e+07
PIP	3	2.36579e+07	2.99704e+07	3.46133e+07	4.2077e+06	4.15659e+07	3.71583e+07	0	289739	184236	0	0	21365.6
LPS	5	3.41372e+07	3.53681e+07	4.18329e+07	1.59963e+07	1.31082e+07	3.02202e+07	1.47112e+06	5.55538e+06	2.0851e+06	670533	1.67746e+06	456338
LdMePE	3	3.06183e+07	2.84891e+07	3.35347e+07	1.89334e+07	1.81284e+07	4.03249e+07	2.34017e+06	4.41485e+06	1.67645e+06	629975	1.15364e+06	283665
CerP	1	64396.8	3.30671e+07	3.36438e+07	2.4143e+07	1.67729e+07	107468	2.72625e+07	3.64905e+07	3.55392e+07	1.8807e+07	3.03118e+07	2.61913e+07
CL	11	6.57333e+06	7.36246e+06	7.41133e+06	2.31675e+06	6.89211e+06	7.47627e+06	1.03354e+07	1.18418e+07	1.04908e+07	5.34341e+06	7.19069e+06	4.8982e+06
LSM	3	4.2231e+06	4.02297e+06	2.96843e+06	258905	1.05267e+06	4.85648e+06	1.44133e+07	1.44586e+07	6.3037e+06	1.68301e+07	3.454e+06	3.83039e+06

## Sheet: Table S4
Supplementary Table 4: Merged lipidomic results of Chain Types in C4-2 and PC3 cells from Supplementary Table 2
FA Chain Type	C4-2.Docetaxel.1	C4-2.Docetaxel.2	C4-2.Docetaxel.3	C4-2.Docetaxel+FGH.1	C4-2.Docetaxel+FGH.2	C4-2.Docetaxel+FGH.3	PC3.Docetaxel.1	PC3.Docetaxel.2	PC3.Docetaxel.3	PC3.Docetaxel+FGH.1	PC3.Docetaxel+FGH.2	PC3.Docetaxel+FGH.3
18:1	3.96166e+11	3.8506e+11	3.99012e+11	3.5248e+11	4.1931e+11	3.96569e+11	2.14309e+11	1.87607e+11	1.85569e+11	1.63726e+11	1.87396e+11	1.75085e+11
16:0	2.7171e+11	2.6157e+11	2.84595e+11	2.34027e+11	2.58142e+11	2.28918e+11	2.10007e+11	1.92307e+11	1.85768e+11	1.68938e+11	1.77333e+11	1.75935e+11
16:1	1.17427e+11	1.1499e+11	1.41074e+11	8.41092e+10	1.14309e+11	8.3008e+10	1.00542e+11	8.0046e+10	8.28941e+10	7.23969e+10	7.59784e+10	7.76724e+10
18:0	1.03286e+11	8.8879e+10	8.65531e+10	7.11609e+10	6.66544e+10	7.41256e+10	5.4491e+10	5.49611e+10	4.88441e+10	4.02613e+10	4.19126e+10	4.12848e+10
20:1	5.05709e+10	4.58196e+10	4.65564e+10	6.11333e+10	3.92207e+10	4.98108e+10	4.65594e+09	4.99235e+09	4.78175e+09	4.78699e+09	5.46642e+09	5.2046e+09
18:2	4.22363e+10	4.23584e+10	4.63959e+10	3.78705e+10	4.1817e+10	3.84945e+10	2.03767e+10	1.48815e+10	1.58107e+10	2.03801e+10	1.80268e+10	1.75739e+10
20:3	3.70736e+10	3.75455e+10	3.45657e+10	1.55368e+10	2.74932e+10	2.71824e+10	2.74415e+10	2.62083e+10	2.52289e+10	2.39068e+10	3.15956e+10	2.68845e+10
21:1	2.7809e+10	2.68117e+10	2.78441e+10	3.12566e+10	3.50278e+10	2.91777e+10	1.81372e+10	9.09491e+09	1.56057e+10	7.1417e+09	1.46287e+10	1.46878e+10
d13:0	2.75462e+10	2.6493e+10	2.74649e+10	3.06937e+10	3.4594e+10	2.88918e+10	1.79355e+10	8.92583e+09	1.54932e+10	7.03347e+09	1.44929e+10	1.45315e+10
14:0	2.98451e+10	3.5743e+10	3.76803e+10	1.93348e+10	2.32661e+10	1.63033e+10	2.97968e+10	2.26935e+10	2.3071e+10	1.68712e+10	1.86576e+10	2.0774e+10
16:0e	2.05173e+10	2.16293e+10	2.30967e+10	2.86823e+10	2.66152e+10	2.68562e+10	1.66382e+10	1.47593e+10	1.40037e+10	8.78336e+09	8.15813e+09	9.22588e+09
20:4	1.97752e+10	1.97818e+10	2.00518e+10	2.16759e+10	2.34458e+10	2.332e+10	3.61973e+10	3.99981e+10	3.69522e+10	4.07392e+10	4.1893e+10	4.07318e+10
20:2	1.30576e+10	1.31934e+10	1.5162e+10	9.1814e+09	1.0926e+10	1.23428e+10	4.0909e+09	5.03672e+09	4.76103e+09	4.40201e+09	5.12237e+09	5.28381e+09
18:0p	1.06538e+10	1.03403e+10	1.2707e+10	1.22528e+10	1.26176e+10	1.35972e+10	6.69613e+09	6.21109e+09	5.43913e+09	4.81297e+09	5.26018e+09	5.43546e+09
d18:1	1.43311e+10	1.14529e+10	1.15582e+10	8.28647e+09	1.34202e+10	1.2262e+10	7.83835e+09	1.37821e+10	1.38049e+10	9.59251e+09	7.40683e+09	9.65515e+09
24:1	1.18258e+10	1.26499e+10	9.69371e+09	7.53515e+09	1.35335e+10	1.60431e+10	7.65688e+09	1.16048e+10	1.10444e+10	8.35381e+09	6.07166e+09	9.87266e+09
17:1	9.55542e+09	9.06315e+09	1.17045e+10	9.29105e+09	9.02082e+09	9.1268e+09	1.22739e+10	1.02778e+10	8.95941e+09	8.91906e+09	1.30632e+10	1.00204e+10
22:6	6.23316e+09	6.50013e+09	7.1943e+09	8.49192e+09	1.03854e+10	1.12929e+10	1.17209e+10	1.17999e+10	1.50596e+10	2.16559e+10	2.10811e+10	2.02638e+10
19:1	7.76806e+09	7.88719e+09	8.07619e+09	7.18275e+09	1.0481e+10	8.30355e+09	6.64598e+09	5.44297e+09	7.82146e+09	8.06489e+09	5.43088e+09	5.79684e+09
34:2e	6.49931e+09	6.85981e+09	6.81358e+09	7.82132e+09	1.06888e+10	7.28253e+09	3.37369e+09	2.71022e+09	2.50006e+09	3.13678e+09	2.93731e+09	3.18179e+09
32:2	1.54233e+10	1.51997e+10	1.45637e+10	1.60373e+08	1.75377e+08	2.59847e+08	1.73311e+10	1.61135e+10	1.57563e+10	1.20532e+10	1.27601e+10	1.25626e+10
18:0e	7.312e+09	6.86567e+09	8.07519e+09	7.19468e+09	7.97535e+09	8.30072e+09	3.52155e+09	2.55075e+09	2.78721e+09	1.54036e+09	1.50583e+09	1.77432e+09
34:3	8.87929e+09	9.05886e+09	9.23758e+09	8.10235e+07	7.80424e+09	7.49236e+09	6.87614e+09	5.82503e+09	5.63802e+09	5.5303e+09	4.44292e+09	5.81586e+09
16:0p	4.6459e+09	5.66912e+09	6.13768e+09	9.25301e+09	8.81664e+09	5.63925e+09	8.1343e+09	7.20837e+09	6.5693e+09	6.6899e+09	6.18966e+09	7.21963e+09
22:4	6.26523e+09	5.27638e+09	5.93896e+09	6.5976e+09	7.73078e+09	7.12933e+09	6.54347e+09	5.82465e+09	5.15003e+09	6.87666e+09	7.56432e+09	8.20943e+09
36:2e	5.66875e+09	5.89535e+09	6.43375e+09	5.02986e+09	8.99512e+09	5.99353e+09	1.72393e+09	1.13874e+09	7.06817e+08	1.15921e+09	1.23039e+09	1.27545e+09
19:2e	6.4424e+09	7.51474e+09	6.78484e+09	4.43335e+09	6.30782e+09	6.39279e+09	4.69102e+09	6.05075e+09	8.48928e+09	4.43218e+09	6.7796e+09	4.89598e+09
22:5	4.8454e+09	4.74199e+09	5.12017e+09	5.16394e+09	5.82608e+09	7.34941e+09	7.24361e+09	7.27292e+09	7.34507e+09	8.2253e+09	9.17532e+09	7.7553e+09
15:0	4.91778e+09	5.45766e+09	5.55238e+09	4.90047e+09	5.80376e+09	5.46588e+09	7.02959e+09	5.67092e+09	3.36532e+09	4.52705e+09	5.12824e+09	7.4221e+09
22:1	5.14657e+09	6.31237e+09	5.02835e+09	3.46868e+09	4.39699e+09	4.46806e+09	3.02568e+09	2.67979e+09	2.50104e+09	1.88352e+09	2.35909e+09	1.82168e+09
32:3	7.04805e+09	3.4708e+09	3.2091e+09	3.31283e+09	5.86644e+09	5.26855e+09	1.04736e+09	8.26194e+08	9.65436e+08	4.48769e+09	1.16182e+09	1.33283e+09
34:4	6.60273e+09	5.54211e+09	6.57125e+09	3.695e+09	3.41393e+09	2.03324e+09	4.97831e+09	3.0142e+09	3.24192e+09	3.10337e+09	3.98692e+09	4.13616e+09
22:3	3.85695e+09	3.37895e+09	4.50762e+09	4.64867e+09	2.12889e+09	3.78126e+09	6.96915e+08	7.18312e+08	7.55106e+08	8.60909e+08	6.18143e+08	8.11267e+08
48:9	3.89112e+09	4.15757e+09	4.39501e+09	3.19331e+09	3.22665e+09	3.37332e+09	4.09531e+09	4.48527e+09	4.45576e+09	4.81918e+09	7.59704e+09	5.0554e+09
d18:0+pO	4.34336e+09	4.09702e+09	4.65231e+09	2.11461e+09	3.37879e+09	3.44439e+09	6.33078e+09	5.46655e+09	4.84019e+09	3.68754e+09	3.84029e+09	3.71138e+09
20:4e	4.43479e+09	3.06175e+09	3.82312e+09	2.0305e+09	1.95497e+09	3.74778e+09	9.48975e+08	2.11218e+09	1.41838e+09	2.69149e+08	1.13667e+09	1.54915e+08
d24:0	2.2898e+09	2.43552e+09	2.41494e+09	3.98882e+09	3.99036e+09	3.76801e+09	4.32847e+09	8.58588e+08	3.72621e+09	3.15175e+09	3.76991e+09	7.77148e+08
20:0	2.51548e+09	2.77051e+09	3.6831e+09	1.81032e+09	4.43368e+09	2.77074e+09	1.01738e+09	6.2921e+08	7.04347e+08	8.98351e+08	9.09183e+08	5.72795e+08
d22:0	2.94793e+08	2.40811e+09	2.52294e+09	3.5579e+09	4.40522e+09	3.51325e+09	5.40115e+08	4.11178e+08	3.07786e+09	3.35473e+08	4.40989e+08	7.55372e+08
35:4	2.99497e+09	2.86382e+09	2.79777e+09	2.40483e+09	2.54784e+09	2.33593e+09	6.44836e+09	6.01825e+09	4.77259e+09	4.65395e+09	5.07951e+09	4.82599e+09
20:5	3.18383e+09	3.00673e+09	3.3806e+09	1.47907e+09	2.16536e+09	1.68872e+09	1.81838e+10	1.4691e+10	1.39914e+10	1.03938e+10	1.04391e+10	1.38026e+10
22:0	2.64905e+09	2.1115e+09	3.33508e+09	7.91389e+08	3.76878e+09	1.88476e+09	2.15438e+09	2.35594e+09	2.04839e+09	1.33971e+09	1.79937e+09	1.29849e+09
36:2p	2.71804e+09	2.98481e+09	3.09216e+09	5.83541e+08	2.69227e+09	2.3488e+09	8.9739e+08	7.69451e+08	6.61701e+08	6.71241e+08	3.86551e+08	4.27413e+08
18:1p	1.7103e+09	1.81765e+09	1.6914e+09	2.6308e+09	4.47536e+09	2.0117e+09	2.65745e+09	3.54196e+09	3.55782e+09	3.26281e+09	3.51876e+09	3.7023e+09
12:0	3.22786e+09	3.39174e+09	3.63944e+09	1.0332e+09	1.54495e+09	1.22219e+09	1.3199e+08	1.073e+08	9.97848e+07	9.11446e+07	7.93917e+07	7.17296e+07
26:1	3.01011e+09	2.98934e+09	1.95618e+09	9.49108e+08	1.0217e+09	3.55457e+09	7.32937e+08	5.20948e+08	4.19216e+08	4.0032e+08	4.25584e+08	4.41899e+08
40:7	1.23864e+09	2.7036e+09	2.37556e+09	1.77598e+09	1.95463e+09	1.61384e+09	1.19369e+10	9.8158e+09	8.79732e+09	7.87562e+09	8.33538e+09	9.23124e+09
d18:0	1.19964e+09	1.10888e+09	1.05068e+09	3.75191e+09	2.6089e+09	1.81895e+09	2.99647e+09	2.72775e+09	2.57094e+09	1.83253e+09	2.18407e+09	2.32631e+09
d20:1	1.60068e+09	1.59315e+09	1.72541e+09	1.86155e+09	2.38438e+09	1.97192e+09	4.31304e+09	3.14689e+09	3.05602e+09	2.18595e+09	2.75282e+09	2.57874e+09
d18:1+hO	1.44978e+09	1.54889e+09	2.51771e+09	9.75221e+08	2.26922e+09	1.64626e+09	5.43988e+08	4.68411e+08	5.19308e+08	8.0159e+08	7.22425e+08	4.40988e+08
24:0	2.25138e+09	1.19015e+09	2.36951e+09	7.56813e+08	1.43197e+09	2.28514e+09	4.14382e+09	3.25579e+09	3.75208e+09	2.80794e+09	3.44033e+09	2.25157e+09
20:0p	1.62544e+09	1.61551e+09	6.54228e+08	2.28084e+09	1.5117e+09	1.82003e+09	1.33133e+08	9.85683e+07	8.31774e+07	7.70666e+07	8.10614e+07	1.02539e+08
20:3e	2.51844e+09	2.29314e+09	2.75011e+09	4.45386e+08	3.97776e+08	8.72286e+08	8.38591e+06	3.66013e+07	2.42614e+07	4.34792e+06	1.20333e+07	530365
17:0	1.29249e+09	1.33179e+09	1.61498e+09	1.59539e+09	1.86815e+09	1.40842e+09	1.89572e+09	2.0176e+09	1.85453e+09	1.57768e+09	1.82922e+09	1.81504e+09
d14:0	1.57988e+09	1.58782e+09	1.54546e+09	1.2769e+09	1.54516e+09	1.35599e+09	2.90403e+09	2.04669e+09	2.02379e+09	1.29857e+09	1.65499e+09	1.7207e+09
22:4p	1.58348e+09	1.45242e+09	1.76899e+09	1.0202e+09	8.59468e+08	2.15572e+09	2.44659e+08	5.70004e+08	4.00817e+08	8.55663e+07	2.9829e+08	4.50861e+07
d34:1	1.25647e+09	1.00897e+09	9.28644e+07	2.0698e+09	2.32998e+09	2.0733e+09	7.19714e+07	6.52343e+07	5.24561e+07	3.83579e+07	1.62044e+07	4.34404e+07
36:4e	1.37491e+09	1.38084e+09	1.29086e+09	1.74373e+09	2.44817e+09	2.89292e+08	2.04457e+09	1.75024e+09	1.79468e+09	9.78534e+08	7.53651e+08	8.93399e+08
32:0	1.3463e+09	1.6083e+09	1.43299e+09	1.19808e+09	1.43953e+09	1.25069e+09	8.91634e+09	9.57577e+09	8.25907e+09	6.43212e+09	7.39602e+09	7.82348e+09
16:1p	1.12983e+09	1.57417e+08	1.10721e+09	2.19822e+09	3.41071e+09	2.24862e+08	2.02284e+09	1.54081e+09	9.83389e+07	1.90624e+09	1.81312e+09	2.04417e+09
22:4e	1.47836e+09	1.24575e+09	1.68788e+09	9.47258e+08	9.44045e+08	1.89256e+09	2.10064e+08	4.7832e+08	3.3007e+08	8.79134e+07	3.3621e+08	3.64409e+07
14:0p	1.32965e+09	1.36275e+09	5.77049e+08	9.91615e+08	2.3106e+09	1.57761e+09	7.67908e+08	5.44837e+08	2.96218e+08	1.29845e+09	8.72538e+08	9.63785e+08
19:3e	1.47798e+09	1.7089e+09	9.60898e+08	1.69991e+09	6.57273e+08	1.52346e+09	8.26706e+08	3.95076e+08	1.49473e+09	6.68811e+08	1.70719e+09	1.71642e+09
32:1p	1.32386e+09	1.30675e+09	1.25567e+09	4.19785e+08	1.3991e+09	1.98899e+09	1.52321e+09	1.47621e+09	1.43684e+09	1.69762e+09	1.33474e+09	1.77416e+09
34:0p	1.19716e+09	1.26391e+09	1.23293e+09	1.05794e+09	1.46991e+09	1.42954e+09	4.84082e+08	3.50174e+08	1.4972e+08	3.38273e+07	5.76556e+07	5.78204e+07
d22:1	1.1563e+09	1.18365e+09	1.24613e+09	1.29896e+09	1.34454e+09	1.23944e+09	2.71389e+09	3.09593e+09	2.8391e+09	2.65656e+09	2.49566e+09	2.43371e+09
36:1	7.69785e+08	8.68586e+08	9.21605e+08	6.39887e+08	3.38301e+09	5.94613e+08	5.57053e+09	5.53029e+09	5.27507e+09	7.49529e+09	7.917e+09	8.01841e+09
42:5p	1.20293e+09	1.1076e+09	7.64103e+08	7.23181e+08	8.56752e+08	2.20539e+09	2.3959e+08	2.16022e+08	1.55219e+08	1.92738e+08	2.10768e+08	2.0897e+08
38:1	1.54337e+09	9.65162e+08	1.53338e+09	8.62764e+08	9.81564e+08	9.44582e+08	3.4731e+09	2.7261e+09	3.28333e+09	3.53128e+09	3.05825e+09	3.01793e+09
22:3e	1.6146e+09	1.38299e+09	1.74216e+09	5.11584e+08	5.02805e+08	1.06268e+09	4.79191e+06	1.90533e+07	1.17122e+07	958066	7.99547e+06	0
36:4	1.53545e+09	1.43022e+09	1.02139e+09	1.2107e+09	6.05385e+08	9.47517e+08	1.59836e+08	1.30312e+08	1.38132e+08	8.69571e+08	7.94498e+07	8.05711e+07
38:4p	1.07852e+09	1.04668e+09	8.63169e+08	4.07076e+08	2.00145e+09	3.54239e+08	2.05361e+09	1.6809e+09	1.65118e+09	1.14088e+09	1.06454e+09	1.01341e+09
38:6e	4.68289e+08	9.043e+08	1.03815e+09	1.3919e+09	1.24365e+09	6.75515e+08	3.06639e+09	2.55071e+09	1.86407e+09	1.19244e+09	1.53985e+09	1.77051e+09
11:3	1.09167e+09	1.01891e+09	1.17374e+09	7.45391e+08	6.50688e+08	8.53149e+08	8.51355e+08	6.54059e+08	7.22316e+08	5.97884e+08	9.47977e+08	9.11247e+08
36:5	9.48528e+08	9.11987e+08	9.05234e+08	8.59603e+08	9.90145e+08	8.91582e+08	2.59603e+09	2.34525e+09	2.2401e+09	1.76751e+09	1.85788e+09	2.66143e+09
34:0	8.16727e+08	8.94277e+08	9.04721e+08	7.90458e+08	1.299e+09	7.27536e+08	4.60625e+09	3.80502e+09	3.32167e+09	2.37836e+09	2.90647e+09	2.72468e+09
33:3	7.47021e+08	5.37309e+08	6.54153e+08	1.51903e+09	8.81114e+08	7.76982e+08	3.19815e+08	3.72173e+08	3.05743e+08	4.15843e+08	4.16717e+08	3.20875e+08
d33:1	8.04182e+08	7.58713e+08	7.91897e+08	8.27278e+08	1.00123e+09	7.98364e+08	1.47344e+09	1.11242e+09	1.00983e+09	7.95075e+08	9.39191e+08	8.86375e+08
35:5	7.76891e+08	8.40041e+08	7.75297e+08	8.15355e+08	8.85233e+08	8.1247e+08	1.00363e+09	1.0773e+09	8.56897e+08	2.42981e+08	2.41677e+08	2.59147e+08
31:2	6.54242e+08	6.7608e+08	9.20596e+08	7.97328e+08	8.42629e+08	7.55785e+08	4.73875e+08	5.05662e+08	6.347e+08	4.54522e+08	4.55856e+08	4.67115e+08
33:4	8.65742e+08	8.02762e+08	8.51411e+08	7.19748e+08	7.12928e+08	6.79273e+08	8.4631e+08	8.51228e+08	7.51498e+08	6.50945e+08	6.69498e+08	7.19912e+08
36:4p	2.0472e+08	3.69737e+08	2.97969e+08	1.18976e+09	1.75369e+09	8.11067e+08	1.55405e+09	1.10647e+09	1.28534e+09	1.16262e+09	1.13123e+09	1.18299e+09
18:3	8.2342e+08	7.90248e+08	9.2309e+08	6.94489e+08	6.77426e+08	5.07577e+08	6.30954e+08	4.54222e+08	5.06998e+08	3.56271e+08	6.68684e+08	6.31041e+08
10:4	7.41055e+08	7.34045e+08	8.98331e+08	8.91319e+08	5.97832e+08	4.29628e+08	9.66524e+08	4.77811e+08	6.98379e+08	4.85717e+08	7.40521e+08	7.5114e+08
20:0e	6.09046e+08	7.77026e+08	6.47076e+08	7.97881e+08	6.62602e+08	7.90997e+08	4.15184e+08	3.31685e+08	2.57475e+08	2.31679e+08	2.92771e+08	2.30887e+08
18:3e	7.61322e+08	8.24945e+08	7.54007e+08	6.49319e+08	6.61673e+08	6.00675e+08	5.95688e+08	6.91825e+08	7.94462e+08	5.69323e+08	6.27345e+08	6.40339e+08
22:2	5.94221e+08	4.66542e+08	2.84172e+08	1.10306e+09	6.96759e+08	8.43943e+08	4.69588e+08	3.55685e+08	3.29153e+08	2.57441e+08	3.21341e+08	2.79502e+08
13:0	7.32551e+07	6.60715e+07	2.64952e+08	2.23873e+09	4.90707e+08	4.84386e+08	8.83101e+07	9.77218e+07	6.995e+07	6.0463e+07	8.31872e+07	6.35656e+07
34:2p	9.90968e+08	7.68257e+08	1.03944e+09	3.0824e+08	2.73113e+08	1.9778e+08	4.60045e+08	3.16277e+08	3.20423e+08	4.14986e+08	4.02449e+08	4.83726e+08
24:2	7.12052e+08	7.68721e+08	8.16744e+08	3.61758e+08	4.89846e+08	4.27176e+08	2.7589e+08	1.63459e+08	1.89688e+08	1.39001e+08	1.84058e+08	1.32152e+08
52:1	9.21296e+08	9.17706e+08	1.7044e+08	2.61492e+08	1.12327e+09	1.50543e+08	1.13298e+07	3.41635e+06	411268	1.51663e+07	4.01302e+06	8.90263e+06
18:2e	9.15614e+08	6.72958e+08	9.24344e+08	2.50677e+08	2.3227e+08	4.97329e+08	7.45742e+07	1.03229e+08	1.09784e+08	7.5119e+07	9.63821e+07	6.38204e+07
d18:2	6.14664e+08	6.00838e+08	7.21688e+08	3.32957e+08	6.25532e+08	5.96619e+08	3.61097e+08	3.54324e+08	2.90669e+08	6.64288e+08	6.12905e+08	3.36307e+08
37:3	6.62328e+08	6.70433e+08	4.80477e+08	4.57411e+08	2.56774e+08	8.2369e+08	6.05439e+08	4.14866e+08	5.08753e+08	4.83468e+08	3.57291e+08	3.78926e+08
38:4e	5.58491e+08	7.30174e+08	6.5855e+08	4.14769e+08	3.03372e+08	6.70723e+08	6.61541e+08	5.87428e+08	5.22678e+08	2.96916e+08	3.12625e+08	3.09885e+08
37:5	8.39208e+08	6.5197e+08	7.75864e+08	9.21425e+07	8.30391e+07	7.63429e+08	6.86869e+08	7.62375e+08	7.02125e+08	5.00438e+08	5.58314e+08	3.76504e+08
33:0	5.17262e+08	5.12411e+08	5.23846e+08	3.39908e+08	6.17987e+08	5.16897e+08	1.16587e+09	9.42608e+08	9.05732e+08	7.81879e+08	8.55101e+08	8.56165e+08
50:2	7.36122e+08	7.10641e+08	5.40753e+08	1.68969e+06	1.56704e+08	7.35063e+08	7.87386e+06	171138	5.34445e+06	7.10342e+06	8.9062e+06	4.90205e+06
29:1	3.71547e+08	3.54493e+08	3.8272e+08	3.95086e+08	7.41901e+08	6.17237e+08	7.57916e+08	2.43224e+08	3.29003e+08	1.7163e+08	3.78574e+08	3.64593e+08
d15:0	1.25671e+08	1.29599e+08	1.96206e+09	3.15799e+08	1.12567e+08	9.99198e+07	1.35458e+09	1.20982e+09	1.13138e+09	8.0623e+08	9.33518e+08	9.71781e+08
19:1p	4.33596e+08	4.85589e+08	4.42907e+08	4.16223e+08	4.31719e+08	3.70517e+08	4.16715e+08	4.75318e+08	5.01951e+08	3.45168e+08	4.79626e+08	4.54461e+08
d35:4+pO	2.93808e+08	3.30498e+08	3.11266e+08	3.38201e+08	8.70902e+08	3.4419e+08	9.99041e+08	8.37172e+08	7.54762e+08	6.88157e+08	5.22447e+06	1.03107e+09
42:4	4.91488e+08	6.22305e+08	5.2411e+08	2.86821e+08	2.98894e+08	2.63205e+08	5.03485e+08	4.0865e+08	3.71237e+08	2.18836e+08	3.87744e+08	4.28802e+08
30:1e	2.55481e+08	1.32219e+08	2.38914e+08	2.19717e+08	1.05023e+09	5.6499e+08	9.69053e+07	1.55067e+08	6.65025e+07	1.23941e+08	9.42712e+07	1.071e+08
12:3	4.4173e+08	3.22322e+08	4.65253e+08	5.30561e+08	3.73004e+08	2.47251e+08	5.00066e+08	5.74318e+08	6.3964e+08	4.14834e+08	5.79872e+08	3.56638e+08
38:3e	3.35696e+08	4.88219e+08	5.19717e+08	2.54788e+08	2.76306e+08	4.76477e+08	8.26777e+08	3.26623e+07	2.13238e+08	1.05254e+08	1.15326e+08	1.30106e+08
38:5	4.92109e+08	3.4736e+08	4.96608e+08	3.71696e+08	3.72958e+08	2.14047e+08	9.77944e+07	9.57278e+07	4.066e+08	4.37491e+08	5.20886e+08	5.17588e+08
48:1	6.01959e+08	5.80322e+08	4.44615e+08	1.49172e+06	799740	6.19556e+08	4.50854e+06	2.69225e+06	1.44841e+06	4.61708e+06	3.48359e+06	3.43328e+06
35:3	5.55671e+08	3.67428e+08	3.43729e+08	3.15615e+08	2.94559e+08	3.40069e+08	1.06267e+09	8.99666e+08	9.38632e+08	7.97444e+08	1.04337e+09	1.02167e+09
36:5p	2.54181e+08	3.15317e+08	4.45146e+07	6.08957e+08	5.87536e+08	3.35212e+08	3.50224e+08	2.59247e+08	2.25953e+08	1.74812e+08	1.99753e+08	2.00348e+08
34:1	3.15277e+08	3.58944e+08	5.08041e+08	3.00172e+08	3.23148e+08	3.10275e+08	2.29975e+08	1.65129e+08	1.50127e+08	4.33106e+07	6.14281e+07	6.84098e+07
36:1p	4.12081e+08	3.77363e+08	3.94191e+08	7.01183e+07	3.89126e+08	3.33466e+08	4.87354e+07	4.09086e+07	3.4203e+07	2.89017e+07	2.88502e+07	2.90102e+07
38:7	1.77706e+08	2.49009e+08	3.08827e+08	3.49032e+08	5.40411e+08	2.07584e+08	2.49349e+09	8.5647e+08	1.87368e+09	1.13847e+09	1.38999e+09	1.55417e+09
42:4p	3.67119e+08	4.1309e+08	4.41962e+08	3.14785e+07	2.01603e+08	3.75043e+08	3.09819e+08	3.6187e+08	4.28725e+08	2.78183e+08	1.45921e+08	3.0601e+08
9:0	3.06163e+08	3.34288e+08	3.59822e+08	2.30625e+08	3.15346e+08	1.82857e+08	2.10116e+08	1.31993e+08	1.75965e+08	1.25995e+08	2.1748e+08	2.30946e+08
40:6e	2.67056e+08	1.33091e+08	2.0005e+08	1.90213e+08	4.79794e+08	4.54834e+08	8.55702e+08	7.60577e+08	6.71633e+08	7.39862e+08	3.84995e+08	6.67293e+08
42:7	2.08284e+08	3.32054e+08	3.59976e+08	1.80407e+08	2.81811e+08	3.33373e+08	8.64129e+08	7.48273e+08	5.27082e+08	5.69757e+08	5.14118e+08	4.34373e+08
40:6p	2.00108e+08	2.42207e+08	1.48109e+08	3.89084e+08	3.15678e+08	3.35402e+08	8.20797e+08	6.59775e+08	5.78636e+08	5.91042e+08	6.55834e+08	5.9999e+08
35:6	2.59149e+08	2.9287e+08	1.31555e+08	2.98757e+08	2.81497e+08	3.25795e+08	3.78135e+08	3.53821e+08	3.2144e+08	4.03668e+08	3.89158e+08	4.14047e+08
40:3p	2.12959e+08	2.88318e+08	2.09984e+08	1.17442e+08	5.53553e+08	1.92783e+08	2.54645e+08	4.14455e+08	2.11574e+08	2.57602e+08	2.37866e+08	1.37145e+08
38:6	2.27513e+08	1.64159e+08	1.60278e+08	4.65663e+08	3.45902e+08	1.63275e+08	2.95469e+08	1.27126e+08	1.13054e+08	2.45844e+08	2.59896e+08	2.76372e+08
20:4p	3.46589e+08	2.95195e+08	3.58609e+08	1.2145e+08	1.00146e+08	2.64003e+08	6.03443e+07	1.31954e+08	8.43921e+07	4.96629e+06	6.70655e+07	1.0275e+06
40:5e	1.88339e+08	1.726e+08	1.62409e+08	2.75826e+08	3.37672e+08	3.35742e+08	7.40933e+08	5.34724e+08	5.48278e+08	4.25855e+08	4.42729e+08	4.2265e+08
d41:1	3.3793e+08	3.64399e+08	3.51161e+07	5.22785e+07	7.24907e+07	5.22055e+08	8.98591e+08	6.81503e+08	6.08307e+08	5.40374e+08	6.78536e+08	6.44562e+08
d34:0+pO+O	3.67885e+08	3.50199e+08	3.84931e+08	7.81228e+07	7.50184e+07	4.97655e+07	6.30113e+06	6.56144e+06	1.02047e+07	3.89386e+07	3.10768e+07	9.40611e+06
40:2e	1.96221e+08	2.34672e+08	2.30506e+08	1.28629e+08	2.68134e+08	2.12285e+08	3.15695e+08	1.62802e+08	1.60558e+08	1.77458e+08	3.01075e+08	8.76597e+07
10:1	3.11019e+08	3.19994e+08	3.76376e+08	11673.6	9.1229e+07	1.58246e+08	2.87713e+07	5.34241e+07	4.62003e+07	7.96717e+07	3.45223e+07	2.90648e+07
17:0p	2.46619e+08	2.51523e+08	1.51666e+08	2.05266e+08	2.34568e+08	1.65661e+08	2.39109e+08	268587916	2.67488e+08	2.02962e+08	2.55785e+08	2.5322e+08
d40:0	3.56042e+07	1.08678e+08	8.86462e+07	3.11933e+08	3.51939e+08	2.59915e+08	3.26895e+08	2.85888e+08	2.47137e+08	1.39299e+08	2.04797e+08	2.33119e+08
34:1p	2.12362e+08	2.42761e+08	2.47379e+08	5.11921e+07	2.11681e+08	1.78024e+08	3.4102e+07	2.85724e+06	9.05974e+06	2.19256e+07	2.40048e+06	3.33611e+06
37:6	3.72681e+08	1.98835e+08	3.07964e+08	3.27598e+06	3.52825e+06	2.26069e+08	1.59981e+08	8.78728e+07	1.71487e+08	7.41863e+07	9.23423e+07	1.89425e+08
20:1p	2.72952e+08	2.50459e+08	4.36167e+08	1.72605e+07	7.39006e+07	1.65751e+07	1.0092e+08	1.29537e+08	8.09462e+07	9.46676e+07	7.99733e+07	1.10316e+08
19:2p	1.31096e+07	2.9993e+08	1.52504e+08	2.19545e+08	1.26153e+08	2.5282e+08	1.60956e+08	4.57876e+08	2.18785e+08	2.87211e+08	1.52406e+08	1.74328e+08
33:5	1.58169e+08	1.79011e+08	2.05406e+08	1.47916e+08	2.62346e+08	8.75122e+07	1.32328e+09	1.19168e+09	1.11944e+09	8.3021e+08	9.53897e+08	9.32219e+08
36:1e	2.01922e+08	2.35974e+08	1.99978e+08	8.12148e+07	1.69929e+08	1.4673e+08	2.72192e+08	1.57028e+07	1.85559e+08	2.07489e+08	6.35335e+07	1.06853e+08
10:2	1.6836e+08	2.26869e+08	2.0165e+08	1.69022e+08	1.25127e+08	1.44485e+08	1.3755e+08	1.57915e+08	2.2141e+08	1.49746e+08	1.84053e+08	2.07462e+08
42:6	2.4166e+08	6.21867e+07	1.28598e+08	1.47441e+08	1.96524e+08	2.01689e+08	5.92575e+08	5.34637e+08	5.14626e+08	4.5941e+08	5.89663e+08	7.185e+08
d16:1	3.07544e+08	1.77329e+08	1.03239e+08	9.58178e+07	1.70708e+08	1.15211e+08	6.06892e+07	4.44477e+07	3.20648e+07	3.67181e+07	3.764e+07	5.30853e+07
16:0+O	2.46646e+08	1.95658e+08	1.61373e+08	7.4455e+07	1.26194e+08	1.65434e+08	1.40165e+08	1.07792e+08	1.05643e+08	3.78285e+07	5.62023e+07	2.1783e+07
20:2e	2.30871e+08	2.39394e+08	2.20637e+08	5.82884e+07	7.90908e+07	1.38711e+08	1.40255e+06	4.43693e+06	726526	0	1.08248e+06	164323
38:6p	5.15867e+07	5.56502e+07	4.96695e+07	2.72449e+08	3.18278e+08	1.5219e+08	4.03748e+08	2.94009e+08	3.60548e+08	4.19896e+08	6.26222e+07	3.61555e+08
d34:1+O	786780	1.8591e+08	1.93379e+08	1.44959e+08	1.86502e+08	1.44398e+08	1.09082e+07	5.97154e+06	2.2551e+07	3.8439e+06	2.42863e+07	8.0846e+06
44:3p	2.41661e+08	2.2883e+08	2.50046e+08	0	1.29076e+08	868118	1.15212e+08	1.03406e+08	9.12143e+07	6.3328e+07	7.06267e+07	6.07893e+07
36:3	1.84109e+08	1.92631e+08	1.73101e+08	2.03116e+07	1.309e+08	1.45815e+08	1.1989e+08	6.63069e+07	6.26176e+07	8.6826e+07	4.35506e+07	1.02528e+08
11:4	1.53126e+08	1.10975e+08	1.29746e+08	1.77085e+08	9.58055e+07	1.68278e+08	2.58543e+08	2.04795e+08	2.57555e+08	1.19661e+08	1.6286e+08	1.72209e+08
36:6	1.45453e+08	1.32893e+08	1.43187e+08	1.31391e+08	1.45614e+08	1.29333e+08	1.27976e+08	7.45366e+07	2.94779e+07	4.44535e+07	5.48382e+07	9.29628e+07
39:3	1.31574e+08	1.22175e+08	2.11295e+08	1.30767e+08	9.4498e+07	1.14326e+08	8.13275e+07	2.66287e+07	7.25832e+07	6.76959e+07	2.41294e+07	5.57754e+07
30:2e	7.42709e+07	8.02927e+07	6.744e+07	2.39176e+08	2.02271e+08	1.28039e+08	3.80609e+07	3.53114e+07	3.6404e+07	2.70747e+07	3.23647e+07	4.08385e+07
6:0	1.02329e+08	8.12969e+07	1.12317e+08	3.10845e+08	4.73475e+07	1.36633e+08	1.52978e+07	1.64638e+07	5.13671e+07	2.47884e+07	3.82972e+07	3.67533e+07
10:0	1.46092e+08	2.01929e+08	1.33188e+08	9.81171e+07	1.10154e+08	8.13572e+07	3.34766e+08	2.96049e+08	3.61778e+08	1.97382e+08	2.58992e+08	2.7418e+08
4:0	9.39041e+07	1.06429e+08	1.09992e+08	1.41278e+08	1.66188e+08	1.36521e+08	1.25118e+08	1.07417e+08	1.0217e+08	1.00655e+08	1.04731e+08	1.19786e+08
25:5	9.39041e+07	1.06429e+08	1.09992e+08	1.41278e+08	1.66188e+08	1.36521e+08	1.25118e+08	1.07417e+08	1.0217e+08	1.00655e+08	1.04731e+08	1.19786e+08
8:0	1.91965e+08	2.33557e+08	4.69615e+07	6.97987e+07	3.6257e+07	1.63813e+08	1.03468e+08	1.90231e+08	1.39719e+08	2.59691e+08	7.34325e+07	4.9351e+07
53:1	1.37498e+08	7.89955e+07	1.38744e+08	1.72578e+08	2.45685e+07	1.861e+08	2.79003e+06	907013	1.20777e+06	1.64154e+06	138127	1.80352e+06
28:0	1.03802e+08	1.06823e+08	1.03849e+08	1.33621e+08	1.6115e+08	1.28643e+08	1.70746e+08	1.3649e+08	1.17357e+08	1.09792e+08	1.16589e+08	1.28635e+08
33:0e	1.28502e+08	1.26664e+08	1.40168e+08	6.08836e+07	1.07097e+08	1.67283e+08	2.62518e+08	2.39588e+08	2.4352e+08	1.53391e+08	1.68893e+08	1.70946e+08
10:3	9.58058e+07	1.17847e+08	6.33258e+07	2.73403e+08	6.22459e+07	9.92892e+07	7.74191e+07	1.00636e+08	1.2574e+08	8.82468e+07	9.89728e+07	1.06588e+08
39:1p	1.07435e+08	1.22591e+08	1.46376e+08	5.77471e+07	1.06614e+08	1.39726e+08	1.32312e+08	1.13461e+08	2.63145e+08	1.19298e+08	1.32045e+08	1.137e+08
33:0p	9.93542e+07	7.60032e+07	8.81648e+07	1.46099e+08	4.9489e+07	2.16044e+08	1.68034e+08	1.37095e+08	1.29636e+08	2.5972e+08	1.15324e+08	1.39801e+08
29:2	1.38963e+08	1.37018e+08	1.70095e+08	6.66072e+07	7.07749e+07	8.89344e+07	3.33794e+07	5.75981e+07	5.66629e+07	3.89124e+07	6.65335e+07	7.53095e+07
d33:0+pO+O	1.69418e+08	1.5397e+08	3.86756e+06	1.53668e+08	1.78483e+08	933323	1.68341e+08	1.69319e+08	1.279e+08	1.28645e+08	1.45297e+08	1.37309e+08
10:0e	1.28217e+08	1.03628e+08	1.72133e+08	4.83946e+07	4.38748e+07	1.6068e+08	1.1731e+07	1.26754e+07	2.75347e+07	3.72623e+07	4.18367e+07	28257.8
24:4	1.01527e+08	1.20451e+08	1.09785e+08	1.14022e+08	1.27529e+08	6.16363e+07	9.5719e+07	7.49437e+07	8.35077e+07	5.69315e+07	9.69428e+07	9.31784e+07
28:1	1.41342e+08	1.31159e+08	1.34566e+08	5.59321e+07	8.94773e+07	7.04114e+07	8.56769e+07	3.90872e+07	2.67912e+07	1.03101e+07	3.41708e+07	4.02665e+07
22:2e	2.52884e+08	4.85673e+07	3.9999e+07	9.60014e+07	5.6973e+06	1.78801e+08	2.80877e+06	683933	432476	1.53117e+06	1.87025e+06	1.61551e+06
40:4p	7.57466e+07	7.44465e+07	8.05716e+07	1.05474e+08	1.17524e+08	1.59921e+08	3.50237e+08	1.87472e+08	2.40186e+08	1.17233e+08	2.05845e+08	2.21959e+08
39:4	1.18381e+08	1.39821e+08	1.10356e+08	5.02127e+07	6.661e+07	1.25931e+08	2.04759e+08	5.0495e+07	1.21726e+08	1.28657e+08	1.01121e+07	1.90043e+08
32:3p	1.0664e+08	1.80789e+08	1.3218e+08	2.18744e+07	6.78281e+07	8.09556e+07	1.26527e+08	1.95e+08	2.18198e+08	1.17076e+08	1.22593e+08	2.00175e+08
54:1	2.05328e+08	2.31822e+08	2.9598e+06	1.55171e+07	1.19531e+08	1.43554e+07	736138	758325	0	1.49966e+06	1.43038e+06	3.28669e+06
d41:2	1.14169e+08	1.15527e+08	1.40255e+08	3.56412e+06	4.84907e+06	1.99616e+08	1.81974e+09	1.39147e+09	1.24738e+09	9.94518e+08	1.45899e+09	1.20996e+09
18:4	9.33432e+07	8.43808e+07	1.0964e+08	1.00545e+08	6.87598e+07	1.08387e+08	9.96784e+07	1.38755e+08	1.3893e+08	8.92204e+07	1.18925e+08	7.54416e+07
19:0	6.00482e+07	6.10125e+07	8.34458e+07	2.15481e+08	6.85595e+07	7.49012e+07	1.28665e+08	1.25458e+08	1.4018e+08	8.35164e+07	1.25459e+08	1.30314e+08
40:2p	9.06271e+07	9.27985e+07	1.04613e+08	1.50966e+07	2.09397e+07	2.22235e+08	3.32814e+08	2.24248e+08	2.33164e+08	1.3231e+08	2.14225e+08	1.36823e+08
38:5e	8.72465e+07	6.29968e+07	7.65291e+07	4.9256e+07	1.68462e+08	8.65444e+07	4.25545e+08	3.11528e+08	3.12677e+08	8.98468e+07	9.73466e+07	1.00487e+08
24:0+O	9.2448e+07	1.10104e+08	1.09868e+08	4.96633e+07	8.50432e+07	7.31633e+07	3.42478e+07	2.77173e+07	2.56501e+07	4.15939e+07	3.43364e+07	2.15675e+07
11:0	7.7144e+07	8.50493e+07	1.04189e+08	1.33473e+08	5.02608e+07	6.46142e+07	9.40395e+07	9.69979e+07	1.37502e+08	9.10329e+07	9.85038e+07	1.2777e+08
36:3p	7.63576e+07	2.71836e+07	3.15067e+07	5.74848e+07	1.96439e+08	9.53122e+07	3.19233e+07	2.3998e+07	2.46339e+07	2.53459e+07	2.54989e+07	3.09942e+07
26:4	7.84511e+07	8.13831e+07	1.02639e+08	7.93029e+07	6.84849e+07	6.88723e+07	6.32607e+07	7.54401e+07	8.00911e+07	5.18345e+07	7.83833e+07	7.06911e+07
34:3p	3.8161e+07	2.97274e+07	7.88682e+07	1.1692e+08	1.1668e+08	7.60591e+07	1.30069e+08	1.01e+08	1.04847e+08	1.43043e+08	1.39155e+08	1.39947e+08
32:1	1.25534e+08	9.98292e+07	1.30713e+08	1.14615e+07	2.29356e+07	6.55187e+07	3.37056e+07	2.09404e+07	62170.9	8.98251e+06	23003	9.71814e+06
25:0p	9.33525e+07	8.71176e+07	8.60628e+07	4.15927e+07	6.02724e+07	8.68742e+07	1.82719e+08	2.08205e+08	1.24735e+08	1.4159e+08	1.76057e+08	1.85322e+08
35:0	9.17614e+07	9.68232e+07	9.57182e+07	2.93815e+07	7.08303e+07	6.00511e+07	1.34214e+08	1.03027e+08	1.2234e+08	8.64828e+07	1.03565e+08	1.02684e+08
d41:5+pO	6.49849e+07	9.12829e+07	5.168e+07	7.49449e+07	6.06446e+07	8.10717e+07	1.56856e+06	5.58048e+07	3.41738e+07	5.30435e+07	5.69581e+06	98663.8
23:1	7.37716e+07	4.15696e+07	3.42286e+07	1.07623e+08	1.08397e+08	5.07231e+07	3.0239e+08	2.61949e+08	2.62439e+08	1.98191e+08	1.86591e+08	1.79933e+08
39:5	5.55426e+07	1.36449e+08	1.26547e+08	6.76757e+06	4.46449e+07	4.38766e+07	4.68177e+08	3.19469e+08	3.59035e+08	3.35399e+08	3.10007e+08	3.89044e+08
44:4	8.62925e+07	1.18406e+08	1.2816e+08	1.60974e+06	5.11525e+07	4.51512e+06	1.72407e+08	1.1143e+08	4.96805e+07	3.49084e+07	6.14245e+07	5.61268e+07
35:1p	2.92544e+07	3.49834e+07	3.26135e+07	8.22588e+07	9.37882e+07	5.825e+07	7.16361e+07	7.11229e+07	5.53692e+07	9.16922e+07	8.02174e+07	9.71397e+07
31:0p	1.96793e+07	2.57806e+07	2.02473e+07	1.08238e+08	1.08324e+08	3.84459e+07	1.80658e+08	9.4936e+07	8.51203e+07	2.08363e+08	1.03539e+08	1.08094e+08
d34:1+pO	6.07866e+07	4.41144e+07	3.93929e+07	4.01842e+07	5.45926e+07	6.8136e+07	9.74456e+06	1.08916e+07	7.52099e+06	1.35412e+07	1.27594e+07	2.19192e+07
d42:2+pO	3.96955e+07	2.2902e+07	2.28434e+07	5.14594e+07	8.36456e+07	7.38487e+07	1.50902e+07	9.55389e+06	1.16628e+07	1.42595e+07	1.53096e+07	2.49825e+07
31:3	7.15493e+07	7.32799e+07	6.74822e+07	3.55865e+07	873545	3.82625e+07	1.07531e+08	2.69866e+07	1.95886e+07	4.62317e+06	1.2992e+07	3.45611e+07
d25:0+pO	5.17247e+07	4.60626e+07	5.54329e+07	3.18623e+07	3.20883e+07	6.73476e+07	0	25858.6	26945.3	0	17145.9	0
32:9	5.42182e+07	5.89578e+07	6.4266e+07	2.54963e+07	4.31723e+07	3.81218e+07	5.73127e+07	1.11782e+08	1.23441e+08	1.03751e+08	3.41432e+07	4.36661e+07
39:6	2.49537e+07	4.18055e+07	4.65866e+07	4.96401e+07	5.85162e+07	6.13906e+07	1.32445e+08	1.29144e+08	2.58569e+08	1.3849e+08	1.43232e+08	2.37226e+08
42:9	2.47958e+07	3.19497e+07	2.82622e+07	5.85259e+07	7.71202e+07	5.24753e+07	7.66067e+08	6.37116e+08	5.57854e+08	7.13981e+08	5.80183e+08	6.3359e+08
14:0e	4.39947e+07	5.82894e+07	1.20879e+08	0	1.05905e+06	4.59149e+07	7.05516e+06	259976	6.63924e+06	947512	2.85467e+06	6.19173e+06
21:0	9.2653e+06	3.4257e+07	1.08643e+07	1.97717e+08	288771	2.27097e+06	1.11657e+07	8.46886e+06	1.55764e+07	2.21805e+06	776759	5.39238e+06
25:1	3.26112e+07	1.65934e+07	858177	1.80858e+08	8.79521e+06	1.1545e+07	8.75777e+07	6.75074e+07	7.58361e+07	2.82966e+07	2.81181e+07	3.35123e+07
d39:7+hO	2.61103e+07	4.61084e+07	3.16204e+07	3.60794e+07	6.54324e+07	4.42991e+07	6.82408e+07	4.66598e+07	3.07809e+07	8.98313e+07	7.4448e+07	9.18959e+07
d24:0+pO	4.71732e+07	3.50711e+07	5.55143e+07	2.60341e+07	2.37318e+07	6.09388e+07	0	7229.47	0	0	11812	0
40:7p	5.19028e+06	1.40893e+07	1.8003e+07	5.16573e+07	1.27082e+08	3.12646e+07	1.52856e+08	1.25713e+08	2.94237e+08	1.65784e+08	1.82056e+08	1.55389e+08
26:2	9.51881e+07	299878	9.92156e+07	0	3.58313e+07	1.34485e+07	1.60026e+08	1.07023e+08	1.14016e+08	9.50513e+07	9.93791e+07	9.74427e+07
22:0p	3.94526e+07	4.61201e+07	4.47904e+07	3.27075e+07	2.39003e+07	5.13891e+07	0	0	0	0	0	0
41:2	4.11715e+07	3.8524e+07	4.87944e+07	3.29136e+07	3.889e+07	2.78437e+07	2.73677e+07	1.80191e+07	1.11619e+07	61335.5	253348	1.86489e+07
41:3	4.40391e+07	5.0519e+07	5.22246e+07	6.55056e+06	3.26666e+07	3.50688e+07	5.12993e+07	1.51497e+07	1.70792e+07	3.44939e+07	9.7835e+06	5.4977e+07
38:0e	7.27126e+07	7.09166e+07	7.33287e+07	1.19628e+06	514145	1.73955e+06	2.36992e+08	2.04973e+08	2.04201e+08	1.53322e+08	1.68602e+08	1.85189e+08
d32:0	4.18024e+07	3.98895e+07	3.4687e+07	74388.8	5.3077e+07	4.78169e+07	5.88075e+08	4.38713e+08	4.24932e+08	2.48818e+08	3.20115e+08	3.22935e+08
8:0e	5.34702e+07	7.04716e+07	5.7433e+07	5.6452e+06	5.82058e+06	2.2182e+07	289947	808201	1.04269e+06	0	296693	0
d27:1+pO	5.05845e+07	6.71646e+07	5.38805e+07	71473.4	38985.5	4.04158e+07	0	9435.62	0	0	531662	0
33:1	3.6066e+07	3.26114e+07	3.79647e+07	3.71285e+07	3.40521e+07	3.10187e+07	3.45662e+07	3.4201e+07	3.77725e+07	2.29854e+07	2.87297e+07	2.66793e+07
26:0	3.21602e+07	4.21206e+07	7.55044e+07	1.61356e+07	2.60956e+07	1.61569e+07	4.8376e+07	4.10795e+07	3.15296e+07	2.53381e+07	2.27106e+07	3.01915e+07
38:3p	2.6735e+07	3.12643e+07	4.01416e+07	3.51311e+07	3.23209e+07	4.03808e+07	1.09131e+08	7.27958e+07	7.4109e+07	3.67658e+07	3.02143e+07	3.11174e+07
38:0	3.4475e+07	3.54941e+07	3.68224e+07	3.90455e+07	3.13957e+07	2.80219e+07	395648	592300	300328	6.47238e+06	1.45927e+06	2.34106e+06
39:2p	3.57366e+07	3.22629e+07	4.95168e+07	2.69174e+07	2.03441e+07	3.86818e+07	1.38872e+07	8.24375e+06	4.40833e+07	3.02021e+07	4.25027e+07	3.05882e+07
d40:1+pO	3.19675e+07	4.39362e+07	3.43949e+07	5.03186e+06	5.09793e+07	3.63928e+07	5.32937e+06	44817.9	0	37280.9	20338.8	12992.7
d34:0+pO	5.63142e+07	4.80088e+07	6.24191e+07	5.14547e+06	1.32791e+07	8.25023e+06	9.88609e+07	9.62637e+07	6.41013e+07	7.84782e+07	8.61973e+07	8.7921e+07
39:7	1.14149e+07	2.70605e+06	1.56996e+07	6.32928e+07	5.16467e+07	4.83343e+07	4.15702e+06	2.6642e+08	2.38307e+08	1.99294e+08	2.37215e+08	2.54575e+08
56:1	1.23498e+07	6.16446e+06	0	1.22635e+08	2.16591e+07	3.01751e+07	1.29021e+06	1.06944e+06	1.59487e+06	1.19678e+06	0	3.32483e+06
41:5	3.95489e+07	3.80916e+07	4.81834e+07	2.63352e+06	3.27894e+07	3.16684e+07	5.54572e+07	7.69942e+07	6.01003e+07	5.22795e+07	5.33903e+07	5.75811e+07
22:0+O	2.63092e+07	3.64021e+07	3.52972e+07	0	4.90888e+07	4.51463e+07	3.13837e+06	1.27623e+06	2.10577e+06	79182	12073.7	86193.1
d40:0+pO+O	2.59192e+07	3.48797e+07	3.51659e+07	0	4.93169e+07	3.98989e+07	802552	0	523642	1.94783e+06	2.58219e+06	2.01109e+06
42:10	1.66375e+07	2.27781e+07	6.56183e+07	2.61301e+07	1.88697e+07	3.39437e+07	7.36798e+07	7.46492e+07	5.96917e+07	5.5859e+07	6.44886e+07	4.9467e+07
d40:5+pO	349054	3.2512e+07	6.43586e+07	9.99486e+06	6.64514e+07	7.27901e+06	9.79568e+07	7.88205e+07	1.39495e+08	1.79374e+08	4.51091e+07	1.20079e+08
35:1	3.27414e+07	4.99018e+07	3.06554e+07	1.77095e+07	2.35673e+07	1.55704e+07	7.59767e+06	8.00603e+06	1.99745e+07	1.41917e+07	6.43645e+06	1.11846e+07
d42:0	6.42347e+06	4.72265e+06	8.95137e+06	4.93854e+07	5.4386e+07	4.48023e+07	2.3804e+07	2.27027e+07	2.31438e+07	1.49897e+07	2.16825e+07	1.9454e+07
30:5	8.67484e+06	5.34821e+07	3.13766e+07	1.84381e+07	1.19783e+07	4.13625e+07	0	0	0	1.55197e+06	0	0
d34:2+hO	2.67948e+07	2.40795e+07	2.39165e+07	2.48021e+07	3.32551e+07	3.1639e+07	3.24434e+07	766368	2.17112e+07	1.59487e+07	796390	1.57596e+07
d36:0	1.59505e+07	1.83824e+07	1.60107e+07	4.94015e+07	3.06954e+07	2.59267e+07	1.73578e+08	1.63652e+08	1.64687e+08	9.79268e+07	1.39471e+08	1.46498e+08
23:0	2.15734e+07	4.09922e+07	6.70099e+07	1.25561e+06	1.16599e+06	2.39853e+07	2.96678e+08	2.30962e+08	2.51351e+08	2.33797e+08	2.53162e+08	2.40147e+08
34:5	3.3042e+07	3.52495e+07	3.86897e+07	1.69211e+07	1.58039e+07	1.56918e+07	5.93517e+07	3.0619e+07	4.91876e+07	1.8027e+07	3.15449e+07	2.69978e+07
31:2p	2.79266e+07	2.11561e+07	2.64148e+07	2.98128e+07	2.62482e+07	1.33647e+07	1.35609e+07	1.36788e+07	2.05735e+07	1.58743e+07	1.67052e+07	1.50562e+07
21:3e	2.82963e+07	3.46761e+07	3.65029e+07	893072	2.51122e+06	3.66423e+07	42294.2	519493	489213	0	280143	0
30:0	3.19058e+07	3.70988e+07	3.83251e+07	0	1.58346e+07	1.00973e+07	34999.8	63768.1	1.82905e+06	14901.7	20398.2	20392.9
52:2	1.95429e+07	2.58891e+07	2.34746e+07	921993	3.10147e+07	3.10869e+07	0	84543.4	122527	0	0	19123.3
d36:5	2.33739e+07	1.82282e+07	2.3086e+06	2.52723e+07	3.51342e+07	2.67685e+07	0	0	0	1.4954e+06	0	0
40:0e	1.05359e+07	1.55442e+07	1.6267e+07	6.8838e+06	4.4524e+07	3.69468e+07	1.57269e+08	1.38645e+08	1.26812e+08	8.35327e+07	9.26689e+07	3.98374e+07
27:4p	2.20327e+07	1.99433e+07	811094	1.71665e+07	1.82719e+07	5.06755e+07	330998	69740.4	0	0	315774	0
44:7	2.74571e+07	3.23751e+07	3.19399e+07	5.91427e+06	6.1011e+06	1.85381e+07	1.70407e+08	1.81866e+08	7.40657e+07	2.14494e+08	9.12993e+07	2.0187e+08
d17:0+pO	2.29501e+07	2.18389e+07	2.15956e+07	3.00829e+07	53412	2.48028e+07	2.16436e+07	2.15971e+07	2.36171e+07	2.44475e+07	1.86177e+07	2.03464e+07
31:1	2.17621e+07	1.88092e+07	1.14552e+07	4.65225e+06	3.15656e+07	3.08315e+07	15387	0	0	0	0	0
d26:1+hO	2.93604e+07	1.46822e+07	5.46839e+07	25763.8	3932.19	2.02142e+07	0	10473.2	0	0	0	0
d42:1+pO	2.6529e+07	1.40888e+07	1.58527e+07	8.7293e+06	1.90014e+07	3.332e+07	3.11616e+07	5.90556e+07	1.82487e+07	4.25781e+06	7.39109e+06	1.19771e+07
40:4	2.15947e+07	2.41317e+07	2.95293e+07	3.05342e+06	1.9078e+07	2.00117e+07	5.75056e+06	4.11996e+06	4.5862e+06	6.10556e+06	8.06804e+06	4.58705e+06
33:2	1.55438e+07	3.51719e+07	3.02384e+07	1.08309e+07	1.22758e+07	1.18662e+07	0	1.01931e+06	1.48709e+06	1.16612e+06	1.45182e+06	0
d36:2	519211	3.48649e+07	3.37182e+07	2.56311e+07	1.95145e+07	1.53058e+06	2.72746e+07	3.67271e+07	3.5564e+07	1.88442e+07	3.04766e+07	2.62843e+07
24:4p	1.8733e+07	1.85758e+07	2.37125e+07	5.48655e+06	3.79807e+06	4.50269e+07	9.80228e+06	4.15513e+07	3.26371e+07	37094.1	1.23588e+07	896159
d38:6	9.54247e+06	2.39007e+07	4.25065e+07	41478.9	1.96882e+07	1.75867e+07	1.87326e+07	2.29945e+07	3.31168e+07	1.76691e+07	3.47603e+07	3.48037e+07
d30:4+pO	1.1389e+07	1.32615e+07	1.15664e+07	2.33355e+07	1.44446e+07	3.8046e+07	0	1804.03	0	0	346735	0
39:0p	1.22777e+07	5.87712e+06	2.50758e+07	5.63315e+06	1.91974e+07	4.18764e+07	6.23818e+07	1.42083e+08	6.28047e+07	1.08423e+08	4.46366e+07	8.99023e+07
19:1e	2.38386e+07	1.87345e+07	7.52879e+06	2.75165e+06	1.39257e+07	3.9771e+07	1.49756e+06	0	0	0	880138	795116
d17:1	1.46639e+07	1.15493e+07	2.12182e+07	1.80601e+07	2.16943e+07	1.81161e+07	5.31823e+07	4.86342e+07	2.43859e+07	4.32914e+07	4.19113e+07	4.58241e+07
d39:1	9.88842e+06	1.83982e+07	1.35453e+07	419943	4.10715e+07	2.18366e+07	3.56535e+08	2.83993e+08	2.32771e+08	2.16141e+08	2.88973e+08	2.7709e+08
d34:1+hO+O	2.42433e+07	2.89731e+07	3.69208e+07	0	3.58234e+06	1.08283e+07	13604	79710.5	1.12817e+06	1.51718e+06	289226	1.94114e+06
42:2e	4.25942e+07	40679	6.14794e+07	0	176029	68878.3	7.98751e+07	4.04445e+07	5.23505e+07	2.8778e+07	2.61237e+07	4.08677e+07
37:2	2.85751e+07	2.60822e+07	1.78459e+07	1.65342e+07	1.19098e+06	1.09683e+07	2.50045e+06	2.16374e+06	6.26467e+06	8.36255e+06	2.93452e+07	1.22972e+07
37:2p	5.45355e+06	9.13309e+06	6.60805e+06	3.28218e+07	1.52132e+07	2.9199e+07	5.73284e+07	4.15111e+07	4.02676e+07	2.12103e+07	2.49838e+07	2.3373e+07
42:3p	1.28461e+07	1.36669e+07	1.07777e+06	454691	5.87754e+07	1.15994e+07	6.81349e+07	5.74322e+07	6.0931e+07	4.87474e+07	7.38352e+07	7.32486e+07
30:1p	2.75512e+07	2.75422e+07	1.11301e+07	0	5.88083e+06	2.03781e+07	1.22626e+07	1.26501e+07	1.27952e+07	697853	1.22893e+07	9.91033e+06
38:2p	1.37987e+07	1.23641e+07	1.50606e+07	2.02614e+07	1.71856e+07	1.24857e+07	3.15592e+06	3.17051e+06	6.80301e+06	6.05733e+06	5.815e+06	5.88577e+06
41:7	1.66358e+07	1.511e+07	1.78689e+07	2.49579e+06	1.50887e+07	2.38728e+07	6.95992e+07	7.35165e+07	5.73545e+07	6.614e+07	8.20486e+07	7.41801e+07
33:1p	2.42484e+07	1.77443e+07	4.72041e+06	1.74954e+07	3.24667e+06	2.04824e+07	1.01799e+08	3.40348e+07	1.21304e+08	5.23161e+07	3.84139e+07	1.88334e+07
57:2	6.74768e+06	5.80939e+06	8.82839e+06	6.10961e+07	0	5.28961e+06	4.56562e+06	2.48262e+06	3.38366e+06	1.16662e+06	2.13022e+06	2.72924e+06
42:8	4.91721e+06	5.92557e+06	3.26238e+07	5.17658e+06	417682	3.72701e+07	1.75593e+07	1.66054e+07	1.71383e+07	7.69134e+06	1.71096e+07	2.90765e+07
44:11	8.32873e+06	7.99823e+06	4.51293e+06	1.68267e+07	2.34633e+07	2.14667e+07	7.40606e+08	9.91747e+07	4.56862e+08	3.63852e+08	1.13009e+08	1.32013e+08
24:4e	2.72385e+07	2.43067e+07	2.46411e+07	0	475165	5.47693e+06	0	0	0	0	0	0
44:8	1.10622e+07	1.09882e+07	1.46539e+07	1.38698e+07	2.222e+07	7.33516e+06	1.33412e+08	1.47328e+08	5.86207e+07	1.0174e+08	1.58553e+08	2.09253e+08
24:6	5.32475e+06	7.97802e+06	6.73223e+06	0	3.5608e+07	2.00713e+07	4.59573e+07	3.47534e+07	3.47464e+07	8.21971e+07	5.51617e+07	6.34919e+07
d34:6	1.23963e+07	1.36471e+07	2.08913e+07	7.00798e+06	9.79928e+06	1.0265e+07	4.43854e+07	2.70825e+07	5.77188e+07	1.42415e+07	4.26755e+07	2.02607e+07
d42:4	1.86505e+07	4.61992e+06	2.04595e+07	3.99534e+06	2.23626e+07	3.00083e+06	1.18859e+08	8.55758e+07	3.09485e+08	2.91049e+08	3.52074e+08	3.51e+08
41:0p	1.27654e+07	1.39375e+07	2.69445e+07	0	44362.2	1.8633e+07	1.34985e+06	0	305891	4.03229e+06	4.04941e+06	4.88109e+06
37:4	1.02909e+07	1.22859e+07	1.05457e+07	1.35443e+07	1.46064e+07	1.01455e+07	1.01362e+07	7.859e+06	9.31475e+06	1.03199e+07	1.23722e+07	1.33992e+07
40:10	1.9561e+07	1.08568e+07	8.76761e+06	5.72895e+06	3.13529e+06	2.19492e+07	9.79718e+06	1.23152e+07	1.72252e+07	24475.7	1.04711e+06	1.00149e+07
44:6	3.56179e+07	5.53452e+06	1.71308e+07	50771.1	43419.1	1.10425e+07	5.70579e+08	4.71027e+08	4.57145e+08	3.92407e+08	3.83776e+08	5.01139e+08
d36:1	0	443754	3.85772e+06	6.15066e+07	2.60859e+06	0	4.03259e+07	4.20056e+07	4.09672e+07	14173.3	2.52818e+07	2.25255e+07
d36:4	1.10989e+07	1.02398e+07	1.02321e+07	1.70716e+07	113929	1.94218e+07	3.56957e+06	2.50675e+06	614940	1.0081e+07	7.44704e+06	4.95176e+06
d25:0	1.65464e+07	5.24805e+06	1.41303e+07	4.34691e+06	1.46131e+07	1.0821e+07	3.22966e+08	1.713e+08	2.57435e+08	2.6592e+08	1.76256e+08	1.95139e+08
42:6e	8.88986e+06	6.29924e+06	1.22703e+07	9.71612e+06	8.10676e+06	1.53513e+07	2.69923e+08	1.48791e+08	1.31503e+08	1.24229e+08	1.49166e+08	1.52493e+08
42:6p	1.23369e+07	1.20053e+07	3.68492e+06	4.77336e+06	1.37695e+07	1.28032e+07	3.24564e+07	3.52104e+07	3.82204e+07	1.04294e+07	1.1202e+07	1.41408e+07
d24:2	43360.5	2.79303e+07	8.15333e+06	3.58188e+06	7.05445e+06	1.19493e+07	3.33665e+07	3.19584e+07	4.47251e+07	1.26099e+07	5.056e+07	2.87558e+07
d31:0+pO	610386	2.07606e+06	2187.07	9.10377e+06	3.68642e+07	8.02797e+06	1.12169e+07	3.6601e+06	7.11692e+06	2.81543e+06	494364	671273
40:6	1.90146e+07	1.85791e+07	1.74248e+06	5.62622e+06	2.52675e+06	9.05972e+06	2.22922e+07	3.10592e+07	2.55691e+07	1.59826e+07	2.52086e+07	2.13083e+07
24:3	7.03769e+06	8468829	9.262e+06	6.63465e+06	2.02481e+07	3.37871e+06	3.22915e+06	9.47578e+06	1.10889e+07	8.73928e+06	1.04181e+07	8.10843e+06
d36:3+pO	1.80338e+07	9.74248e+06	1.28238e+07	1.66772e+06	1.50419e+06	1.04854e+07	3.70788e+06	6.53406e+06	3.21898e+06	2.19246e+06	22875.1	275746
38:5p	1.45142e+07	1.75239e+07	1.29616e+07	1.91345e+06	3.99256e+06	695918	6.42077e+07	4.29713e+07	5.06687e+07	1.91731e+07	4.04263e+07	4.81629e+07
44:9	4.43373e+06	7.38619e+06	6.35749e+06	397603	1.5761e+07	1.37961e+07	1.78566e+08	1.62913e+08	1.37388e+08	1.67582e+08	1.7368e+08	2.00041e+08
36:3e	6.90235e+06	648192	258124	4.51029e+06	1.13461e+07	2.35149e+07	2.66968e+07	1.88536e+07	2.23456e+07	9.13495e+06	1.17376e+07	1.11798e+07
40:9	34327.3	1.32364e+07	9.32903e+06	45952.1	2.51806e+06	2.1891e+07	1.56909e+08	1.23259e+08	7.9569e+07	1.33999e+08	1.06877e+08	2.44154e+08
44:6p	86149.4	33629.1	4.22847e+07	0	4.32087e+06	19929.7	3.37404e+07	2.26291e+07	1.27435e+07	1.88497e+07	3.13445e+07	1.62075e+07
18:2p	9.15941e+06	7.73814e+06	1.69267e+07	6.55496e+06	1.94672e+06	3.96044e+06	2.80055e+07	2.55917e+06	5.13032e+06	890651	1.40005e+07	1.79641e+07
43:2	1.06403e+07	1.10159e+07	1.20196e+07	65442.2	6.0302e+06	6.512e+06	4.2015e+06	4.21269e+06	4.39304e+06	2.88337e+06	3.2586e+06	1.98895e+06
30:4	1.5971e+07	2.06118e+07	7.90521e+06	0	0	1.5397e+06	0	0	0	0	0	0
30:0p	298136	55618.1	0	4.47091e+07	132344	119488	4.57586e+06	4.82908e+06	3.49183e+06	1.82329e+06	3.62171e+06	3.01752e+06
38:3	1.08613e+07	8.86988e+06	8.68806e+06	6.88194e+06	7.46058e+06	2.10605e+06	1.17426e+07	1.07086e+07	1.21336e+07	9.9466e+06	1.29842e+07	1.25786e+07
d33:0	0	0	0	4.30979e+07	640387	17464.2	5.66775e+07	3.92859e+07	4.07418e+07	3.15786e+07	4.49716e+07	4.58767e+07
d34:2	2.1543e+07	1.31185e+07	4.41873e+06	0	0	4.01734e+06	3.47046e+06	0	0	0	0	0
34:5p	1.01633e+07	1.87238e+07	269717	5.43518e+06	7.0419e+06	1.11337e+06	4.73664e+07	3.53633e+07	2.39874e+07	1.99995e+07	2.04409e+07	2.55018e+07
41:4	3.58945e+06	2.23021e+06	1.5557e+07	1.67659e+07	1.87266e+06	2.61583e+06	7.56754e+07	5.47835e+07	5.78833e+07	5.4514e+06	7.16261e+07	5.92205e+07
d40:3	9.61571e+06	5.44952e+06	1.21448e+07	0	1.09655e+06	1.2257e+07	9.96088e+07	1.05164e+08	6.91261e+07	7.23264e+07	8.30435e+07	7.35448e+07
29:0p	2.5203e+06	5.96399e+06	1.18469e+06	1.46197e+07	1.26717e+06	1.3786e+07	1.65585e+07	1.31123e+06	5.99952e+06	1.54626e+07	3.0804e+06	2.11803e+07
d34:1+hO	166982	9.49254e+06	2.87734e+07	0	0	0	9.13102e+06	3.11563e+06	609444	3.15784e+06	36366.7	0
37:3p	554060	63176.3	628779	5.73473e+06	2.36193e+07	4.54244e+06	1.79529e+06	16689.6	432.752	1.73359e+06	0	584234
d42:6+pO	6259.84	3976.53	2.13011e+06	1.09748e+07	1.64703e+07	2.91214e+06	1.35061e+07	1.01105e+07	3.15472e+06	3.22133e+07	1.57512e+07	1.84787e+07
d43:3	9.17039e+06	1.00193e+06	1.75451e+07	1.28336e+06	275178	1.77619e+06	2.31875e+08	1.85645e+08	1.66834e+08	1.99519e+08	1.86988e+08	1.70995e+08
44:10	1.37034e+06	2.08701e+06	5.2065e+06	1.06307e+07	17889.7	1.0815e+07	3.70308e+08	9.156e+07	1.12115e+08	7.63256e+07	3.51173e+08	9.95859e+07
41:6	2.29402e+06	2.03757e+06	1.99258e+06	8.8235e+06	6.2642e+06	7.86436e+06	1.47996e+08	6.57995e+07	9.41698e+07	6.86547e+07	8.77867e+07	1.04205e+08
d42:3	9.63044e+06	62968.2	1.36133e+07	0	5.63049e+06	38906.3	7.73389e+07	7.09726e+07	5.65895e+07	4.2724e+07	5.54081e+07	4.73524e+07
d38:5+pO	4.26645e+06	4.70902e+06	4.2453e+06	5.27121e+06	5.01742e+06	4.9399e+06	3.25448e+06	3.90629e+06	4.33995e+06	2.68079e+06	4.54331e+06	4.04118e+06
47:2	4.20767e+06	9.50749e+06	5.4537e+06	3.78473e+06	2.92702e+06	2.20563e+06	4.02025e+06	1.18247e+06	3.65641e+06	1.77001e+06	1.48681e+06	2.17263e+06
28:3p	1.09644e+06	9.94291e+06	4.27946e+06	3.93499e+06	8.36042e+06	55288.8	0	0	0	1.57994e+06	0	1.44031e+06
d36:3	6.77934e+06	5.69477e+06	1.60968e+06	0	3.71982e+06	9.35026e+06	0	0	58226	4486.67	73740.6	0
46:6	6.6593e+06	3.68204e+06	9.27392e+06	1.18942e+06	1.18865e+06	4.64687e+06	1.50207e+08	1.12293e+08	9.26555e+07	7.30256e+07	1.02565e+08	9.71053e+07
30:3	1.56764e+07	9.50361e+06	549530	316569	0	569624	0	0	0	0	0	0
32:2p	913876	9.09986e+06	1.58077e+07	0	584347	4420.8	1.35787e+07	6.99329e+06	5.79167e+06	1.12893e+07	8.70678e+06	7.9064e+06
d41:1+pO	6.1605e+06	6.35614e+06	5.4913e+06	4767.37	379849	5.68817e+06	1.05614e+06	823755	1.04225e+06	2.19999e+06	2.65682e+06	2.50782e+06
d41:3	2.42587e+06	2.84104e+06	3.77864e+06	2.91905e+06	7.22163e+06	4.72316e+06	1.09881e+08	7.92129e+07	7.77037e+07	7.16632e+07	1.06492e+08	9.31737e+07
38:1e	8.50519e+06	6.5168e+06	2.8528e+06	1.03726e+06	110522	3.46553e+06	8.96024e+06	2.12799e+07	1.45379e+07	1.94109e+07	1.46751e+07	1.74882e+07
38:4	3.20584e+06	1.1368e+06	7.29737e+06	1.32218e+06	3.06731e+06	6.419e+06	204859	1.40272e+06	2.32647e+06	3.93249e+06	2.40345e+06	2.69996e+06
40:1	5.60289e+06	3.87201e+06	6.4827e+06	2.91606e+06	2.67667e+06	758209	1.24407e+07	8.88529e+06	1.82322e+07	3.19992e+07	1.29691e+07	1.32849e+07
d41:2+pO	3.9328e+06	3.63121e+06	4.23453e+06	3.80109e+06	3.46921e+06	2.67916e+06	1.23203e+07	703271	1.5347e+07	1.40433e+07	2.50368e+06	1.02497e+07
25:1p	645750	914828	0	1.02903e+07	6.92105e+06	1.35307e+06	0	0	0	0	0	0
d42:4+pO	620.405	15374.1	8843.73	1.32537e+07	6.67961e+06	0	1.41054e+07	5.58803e+06	5.03664e+06	1.5414e+07	1.00117e+07	1.01542e+07
d40:4+pO	3.20885e+06	4.17466e+06	5.41683e+06	2.95612e+06	38554.5	3.00381e+06	7.0155e+06	8.06515e+06	1.00009e+07	6.20416e+06	9.33581e+06	6.85269e+06
24:5	529426	1.77816e+07	51469.4	0	10779.2	301442	4.81313e+07	3.94363e+07	3.62136e+07	1.01929e+08	6.90122e+07	7.6802e+07
d44:4	7.54678e+06	7.91917e+06	34398.4	0	449134	2.47936e+06	3.01199e+08	2.26109e+08	2.02877e+08	1.88547e+08	2.27828e+08	2.48231e+08
d43:0+pO	0	0	0	1.09821e+07	7.06579e+06	9164.8	0	0	0	0	0	0
21:3	3.74125e+06	3.73143e+06	2.85041e+06	4.00744e+06	1.10046e+06	2.60796e+06	2.91799e+06	3.20801e+06	3.08582e+06	2.70169e+06	3.89914e+06	2.88025e+06
38:1p	3.99023e+06	16937.4	4.5688e+06	3.38949e+06	165769	5.31522e+06	4.96206e+06	4.19858e+06	4.81881e+06	4.57402e+06	7.01915e+06	4.9473e+06
30:2	3.83413e+06	2.60007e+06	5.78577e+06	53320.3	3.29344e+06	908288	1.10321e+06	2.95939e+06	1.62879e+06	5.34018e+06	1.38668e+06	437353
28:2p	1.20406e+06	2.57701e+06	1.23947e+07	0	0	0	0	683913	1.0673e+06	9.69453e+06	3.83648e+06	3.93379e+06
d20:1+hO	3.48965e+06	2.56179e+06	6.59948e+06	0	0	2.98513e+06	6.62195e+07	1.58416e+07	4.20053e+07	1.62931e+07	1.99704e+07	1.7539e+07
d30:1	3.71263e+06	9.66021e+06	949486	0	0	0	6.94344e+07	5.29671e+07	6.08971e+07	2.90484e+07	3.16089e+07	4.30815e+07
d16:1+hO	2.58224e+06	2.83e+06	3.43858e+06	1.56006e+06	2.05697e+06	1.43312e+06	2381.93	1.50881e+06	1.70224e+06	2.28669e+06	4017.65	5399.7
29:0e	20354.8	27757	535587	6.64562e+06	19652.7	6.36606e+06	4.14933e+07	3.45323e+07	3.37245e+07	3.23884e+07	2.81705e+07	3.25275e+07
50:1	1.49737e+06	2.36021e+06	2.77805e+06	2.53492e+06	2.77233e+06	1.58396e+06	0	205196	61709.4	0	0	2242.32
d34:5	9.40567e+06	3.36194e+06	0	0	0	0	0	0	0	0	0	0
d42:6	2.61938e+06	24709	2.80857e+06	3.12136e+06	2.81765e+06	3762.63	3.53234e+06	3.49427e+06	3.56717e+06	2.165e+06	2.37439e+06	3.43939e+06
42:1e	2.6872e+06	5.75165e+06	84603.2	1.31115e+06	89683	1.32012e+06	4.84245e+07	2.62552e+07	2.50429e+07	7.79892e+06	9.00894e+06	1.31557e+07
26:6	443731	7.00588e+06	2.95651e+06	723189	0	0	5.99659e+07	5.21903e+07	5.01268e+07	1.04743e+08	7.29834e+07	6.96084e+07
d38:3+pO	1.55105e+06	1.45644e+06	2.55217e+06	175779	4.81961e+06	231947	1.82384e+06	1.06157e+06	2.82856e+06	1.20203e+06	1.86426e+06	1.83956e+06
43:1	1.31854e+06	2.61698e+06	2.79969e+06	51640.5	2.15618e+06	1.47556e+06	3.4094e+06	2.7191e+06	2.2371e+06	827923	1.88397e+06	1.62882e+06
40:8	2.1495e+06	434491	1.08107e+06	1.48793e+06	2.09057e+06	1.47562e+06	8.67492e+07	7.43402e+07	7.10996e+07	4.94087e+07	7.36128e+07	8.62615e+07
44:2e	10974	12456.3	3.02171e+06	1.29992e+06	42849.7	3.93539e+06	8.2598e+06	9.95777e+06	6.28549e+06	6.78552e+06	5.83649e+06	8.67497e+06
d36:2+pO	363808	687249	690054	202785	5.34818e+06	977746	750308	1.48966e+06	665710	6.51151e+06	2.98172e+06	2.52809e+06
38:2	2.42324e+06	1.93197e+06	2.29896e+06	55870.4	965075	373099	0	0	0	0	0	0
d41:0	89321.1	760452	915324	0	5.43459e+06	391855	4.51158e+06	1.22243e+07	4.0408e+06	703022	1.43858e+06	2.08158e+06
d41:0+pO	1.43304e+06	1.60186e+06	1.84843e+06	0	1.20004e+06	1.47566e+06	288500	282572	3523.06	215781	458914	347611
d36:4+pO	1.3273e+06	632028	1.17339e+06	168720	2.83096e+06	709604	3.54234e+07	4.35923e+07	2.2717e+07	2.39196e+07	2.40859e+07	4.78349e+07
38:7p	640596	4.22169e+06	1.01558e+06	0	924769	7218.68	4.60486e+07	5.70728e+07	5.16114e+07	1.79889e+07	4.86316e+07	6.00166e+07
d36:2+hO	550068	2.84216e+06	2.3264e+06	218761	327751	486201	784586	908938	793165	3.19542e+06	3.25829e+06	3.82953e+06
29:0	2.00428e+06	2.04121e+06	511466	171826	1.04397e+06	895089	8.02337e+07	4.70267e+07	4.70167e+07	5.30663e+07	6.16151e+07	6.62137e+07
d39:0+pO+O	28419.2	326485	5049.41	1.90796e+06	2.73924e+06	1.5089e+06	2153.63	917.868	0	0	0	0
d35:2	383320	32681.3	6.06844e+06	0	0	0	2.18899e+07	1.50372e+07	1.82119e+07	1.49918e+07	2.21171e+07	2.31465e+07
42:7p	2.08763e+06	1.00786e+06	5277.46	2.07899e+06	277558	1.00432e+06	8.00497e+06	4.32115e+06	3.7812e+06	2.5483e+06	6.54998e+06	1.38813e+07
d41:0+pO+O	0	23281.7	34134.9	6.25174e+06	48750	2565.63	0	0	0	0	0	0
d41:2+hO	1.5835e+06	1.72942e+06	1.99847e+06	345138	204390	442258	1355194	1.26777e+06	2.05874e+06	1.70901e+06	2.11481e+06	2.78044e+06
44:1e	1.46024e+06	1.62333e+06	1.20171e+06	107726	990402	889925	3.49113e+06	5.25124e+06	5.67634e+06	3.84054e+06	3.58382e+06	5.51019e+06
d17:0	0	0	0	863811	4.3898e+06	326079	0	0	0	0	0	0
46:7	1.23653e+06	1.28663e+06	941256	0	1.04164e+06	850227	3.50864e+07	9.16419e+07	8.46544e+07	6.04628e+07	8.20202e+07	683426
36:0	2.29634e+06	2.17559e+06	32108	0	0	546109	2.33723e+07	2.19389e+07	1.67783e+07	14445.5	3.49015e+06	7.10802e+06
32:1e	18299.6	70821	0	128276	2.25446e+06	2.20501e+06	325.907	143638	2336.59	0	0	0
d32:1	1.51757e+06	2.96939e+06	9164.98	0	0	0	4.38519e+07	4.15067e+07	2.70314e+07	1.53684e+07	1.52043e+07	1.63973e+07
d41:3+pO	876956	924705	885232	2664.38	1.41832e+06	246169	2.24166e+06	893000	146903	3.20022e+06	1.51359e+06	620756
d36:0+pO	0	448597	3.85772e+06	0	0	0	3.65762e+07	4.36222e+07	4.08216e+07	2.19189e+07	2.52945e+07	2.24395e+07
d31:1	1.67541e+06	1.90582e+06	669440	0	0	0	6.00496e+07	3.9325e+07	3.24306e+07	2.88871e+07	3.23987e+07	3.17714e+07
d42:0+pO	104857	849461	88125.7	2.37607e+06	255937	121063	7.80135e+06	1.86151e+07	1.49189e+07	1.76477e+07	1.31143e+07	239856
42:1	698328	523520	77958.1	291982	1.19604e+06	576668	3.46901e+06	4.75844e+06	3.45735e+06	549330	6.21445e+06	1.42846e+06
44:12	31740.6	16931.9	0	342678	2.13762e+06	60485.1	4.95754e+08	3.25776e+08	2.98921e+08	2.36813e+08	2.56967e+08	2.93228e+08
25:0	680476	14284.9	1.28953e+06	128800	0	160021	1.52393e+08	1.6246e+08	8.83273e+07	1.17429e+08	1.24114e+08	1.17821e+08
34:4p	663597	576005	23696	612869	0	287438	2.06719e+07	7.27059e+06	1.71419e+07	7.39898e+06	4.4237e+06	1.15069e+07
12:0p	0	0	0	629989	1.39286e+06	0	0	0	0	0	0	0
34:1e	0	0	0	1.36228e+06	484174	0	0	0	0	0	0	0
d41:6+hO	699867	46632.7	661978	119305	131915	73262.5	7.20778e+06	5.67056e+06	8.4191e+06	747267	5.88222e+06	6.13374e+06
d42:0+pO+O	0	0	1.70529e+06	0	0	0	1.47377e+07	2.145e+07	1.45981e+07	1.28738e+07	1.00181e+07	7.70997e+06
40:5	162548	1.01022e+06	1458.8	0	7987.99	514545	1.33907e+06	2.15732e+06	2.31188e+06	2.57533e+06	3.56531e+06	2.95405e+06
d44:7+hO	3586.88	0	0	0	28502.8	1.63436e+06	20223.4	1.77479e+06	13908.2	5.79451e+06	1.6431e+06	9.458e+06
d45:2	284643	1064.67	271793	616806	220578	86151.5	4.11066e+06	3.25823e+06	3.10186e+06	2.95178e+06	3.46659e+06	2.88765e+06
42:11	0	0	996981	0	364424	0	1.5815e+08	7.96238e+07	8.45936e+07	3.18874e+07	4.52801e+07	5.76356e+07
d16:0+pO	0	0	0	1.15817e+06	0	0	0	0	0	0	0	0
28:0p	0	0	1.11444e+06	0	0	0	4.18206e+06	5.00754e+06	3.59497e+06	3.87645e+06	4.47569e+06	4.82618e+06
d46:2	45744.9	741.65	575802	0	2606.04	402429	4.29553e+06	3.84483e+06	3.78604e+06	3.59272e+06	4.90256e+06	4.09762e+06
32:4e	10716.9	0	0	0	907866	4067.84	3.53646e+07	1.13947e+07	1.17144e+07	1.12247e+07	1.54671e+07	2.79944e+07
33:6	673656	92115.4	35926.7	16216.4	30540.6	0	2.31699e+07	1.75362e+07	1.44998e+07	1.61288e+07	1.43074e+07	1.55083e+07
d32:1+hO	0	0	814118	0	0	0	9.8583e+06	8.2708e+06	5.45428e+06	39201.8	7.85794e+06	8.39837e+06
d34:4	0	682110	10796.4	0	0	0	6.82959e+06	1.19517e+07	6.26829e+06	1.13224e+07	1.00709e+07	7.31854e+06
d16:0	0	0	4264.48	583181	1368.17	0	2.71513e+07	2.07322e+07	2.23261e+07	9.65769e+06	3.36691e+07	2.74311e+07
d32:0+pO	0	0	535152	0	0	0	5.09022e+07	4.14872e+07	2.75521e+07	1.70439e+07	1.45808e+07	1.61128e+07
d20:0	8540.4	246718	102137	0	7842.19	132861	7.56667e+07	6.87014e+07	5.00584e+07	6.38176e+07	7.37885e+07	7.23693e+07
38:8	0	0	0	468891	0	0	4.04248e+07	2.78802e+07	2.41834e+07	1.90036e+07	1.7889e+07	2.67066e+07
d41:6+pO	59533.4	111856	916.116	933.09	246443	326.372	1.37804e+07	1.07473e+07	5.05177e+06	447646	8.21474e+06	6.81647e+06
38:2e	0	0	11345.7	0	0	303155	1.9106e+07	1.29848e+07	41554.7	1.14971e+07	1.49494e+07	1.31788e+07
25:0+O	40415.3	14085.2	115785	65425	0	69455.5	5.21431e+07	4.74845e+07	4.61132e+07	3.2192e+07	4.08748e+07	3.24226e+07
28:0e	0	0	127702	0	0	0	7.12652e+06	9.00776e+06	9.26132e+06	2.92214e+06	7.40857e+06	7.22575e+06
d43:2	0	39057.8	0	26374.8	0	0	4.18951e+07	3.45513e+07	2.63668e+07	2.57166e+07	1.86624e+07	2.47863e+07
36:7	9536.35	0	0	0	0	9969.32	2.5198e+07	2.2976e+07	1.42114e+07	2.16899e+07	1.7682e+07	2.36158e+07
70:5	0	2595.84	6573.72	0	0	1117.59	892908	1.09562e+06	1.0957e+06	425701	808127	698894
35:3p	7870.23	0	0	0	0	0	1.02514e+07	1.02652e+07	1.2846e+07	23917.6	9.51045e+06	9.84067e+06
d41:7+hO	0	0	0	0	4766.74	0	6634.34	2.36782e+06	3.33013e+06	6.00816e+06	1.15701e+07	7.23477e+06
d44:1+pO	0	0	0	0	0	0	2.27609e+07	2.52902e+07	1.8042e+07	1.02253e+07	9.71396e+06	1.03135e+07
d44:2+pO	0	0	0	0	0	0	2.33483e+07	2.24476e+07	1.69125e+07	1.11534e+07	1.19042e+07	1.09873e+07
30:0e	0	0	0	0	0	0	412953	867435	1.43187e+06	0	421853	99159.1
32:0e	0	0	0	0	0	0	8.7527e+06	2.78542e+06	4.39848e+06	216019	6225.8	862913
36:0e	0	0	0	0	0	0	9.05619e+06	1.351e+07	8.56249e+06	1.20085e+06	35945.2	1.84965e+06
32:4p	0	0	0	0	0	0	3.37463e+07	2.54931e+07	3.33546e+07	37654.4	3.28485e+07	3.2827e+07
43:5	0	0	0	0	0	0	1.59223e+07	9.88148e+06	1.00499e+07	1.76713e+07	9.79316e+06	1.42158e+07
43:6	0	0	0	0	0	0	2.61435e+07	2.19204e+07	4.05038e+06	1.92547e+07	1.34175e+07	2.59954e+07
43:7	0	0	0	0	0	0	2.93341e+06	5.92125e+06	5.85338e+06	4.2782e+06	5.82524e+06	1.65778e+07
46:8	0	0	0	0	0	0	1.07044e+08	9.42153e+07	5.70992e+07	4.22417e+07	4.56501e+07	4.48225e+07
48:7	0	0	0	0	0	0	9.88417e+06	1.6131e+07	6.6438e+06	1.46851e+06	5.40013e+06	4.98679e+06
d30:0	0	0	0	0	0	0	2.79768e+07	1.57504e+07	1.97326e+07	1.07475e+07	1.16398e+07	1.56746e+07
d37:0	0	0	0	0	0	0	276171	280545	0	737206	1.87119e+06	779449
d42:5	0	0	0	0	0	0	1.94587e+07	7.6104e+06	1.13484e+07	1.0206e+07	1.51347e+07	1.62575e+07
d44:2	0	0	0	0	0	0	2.24233e+07	2.46742e+07	1.93861e+07	1.18451e+07	1.30683e+07	1.01964e+07
d44:3	0	0	0	0	0	0	1.63418e+07	1.22814e+07	1.69289e+07	1.29853e+06	1.39492e+06	4.80799e+06
d44:5	0	0	0	0	0	0	2.79557e+07	2.73744e+07	2.66458e+07	1.47334e+07	2.81376e+07	3.48707e+07
d46:3	0	0	0	0	0	0	1.57318e+06	800264	1.11872e+06	396124	601762	573938
